# Supplementary material for: Genomic signatures of seed mass adaptation to global precipitation gradients in sorghum
Source: Heredity (Edinb). 2019 Jul 17;124(1):108–21. doi: 10.1038/s41437-019-0249-4 (PMC6906510; doi:10.1038/s41437-019-0249-4)
Supplement: Supplementary file 2 — TableS1 [file 41437_2019_249_MOESM2_ESM.csv]

	pi	combine_race	Latitude	Longitude	ICRISAT_Geref_Seed_Weight	GRIN_bicolor_Seed_Weight_Mean	BLUP_Seed_Weight	Ann.Prc	Prc.Wet.Q	Prc.Dry.Q	Prc.Wrm.Q	Prc.Cld.Q
1	PI563334	Kafir-caudatum	14.10000038	-1.629999995	3.98	2.82	0.574746104	447	345	0	78	0
2	PI563338	Guinea	13.06000042	-3.059999943	3.41	2.86	0.340724136	665	481	2	60	2
3	PI563343	Guinea-durra	13.57999992	-2.420000076	4.47	3.58	1.126684709	599	454	0	118	0
4	PI563348	Guinea	12.46000004	-3.460000038	3.72	3.25	0.649809754	801	555	3	96	555
5	PI563350	Guinea	11.65999985	-1.059999943	2.76	2.7	-0.01693208	834	551	6	125	551
6	PI563359	Caudatum	10.32999992	-3.180000067	2.85	3.34	0.305400065	1045	608	12	96	608
7	PI563364	Guinea	13.32999992	0.400000006	1.47	1.75	-1.00600606	547	405	0	122	0
8	PI563366	Guinea	11.14000034	-3.059999943	3.5	2.36	0.159688273	959	616	8	152	616
9	PI563377	Durra	15.34000015	32.31000137	6.49	4.33	2.349780657	140	127	0	54	0
10	PI563378	Caudatum	15.34000015	32.31000137	4.79	3.87	1.396030748	140	127	0	54	0
11	PI329252	Bicolor	9.020000458	38.74000168	0.68	NA	-1.673320458	1159	693	37	234	37
12	PI329256	Durra	15.31999969	38.91999817	5.03	3.49	1.334213624	475	342	6	95	17
13	PI329285	Durra-caudatum	9.579999924	41.86000061	4.06	1.71	0.119948694	647	292	43	181	43
14	PI329286	Durra	9.579999924	41.86000061	2.51	2.7	-0.127319801	647	292	43	181	43
15	PI329299	Durra-caudatum	14.39999962	39.38000107	5.15	3.36	1.329798115	537	340	19	135	31
16	PI329300	Durra	14.39999962	39.38000107	4.12	3.92	1.1222692	537	340	19	135	31
17	PI329301	Durra	14.39999962	39.38000107	4.32	3.05	0.826430108	537	340	19	135	31
18	PI329310	Durra	9.300000191	42.13000107	3.69	3.19	0.610070175	721	317	35	232	35
19	PI329311	Durra	7.130000114	42.86000061	4.79	4.08	1.488756433	346	208	13	124	30
20	PI329312	Durra	7.130000114	42.86000061	4.12	3.49	0.93240232	346	208	13	124	30
21	PI329316	Caudatum-bicolor	8.979999542	37.84999847	2.3	2	-0.529131106	1011	582	37	156	558
22	PI329318	Durra-bicolor	11.25	39.56000137	2.64	2.17	-0.303940155	1100	710	49	397	49
23	PI329319	Durra-bicolor	9.180000305	38.33000183	2.77	2.14	-0.259785066	1198	719	38	234	58
24	PI329320	Durra-bicolor	9.180000305	38.33000183	1.95	1.6	-0.860294268	1198	719	38	234	58
25	PI329325	Durra-bicolor	9.130000114	37.04000092	1.71	1.66	-0.939773427	1312	728	50	265	689
26	PI329326	Durra-bicolor	9.130000114	37.04000092	1.85	1.95	-0.749906547	1312	728	50	265	689
27	PI329333	Caudatum	9.130000114	37.04999924	3.41	3.79	0.751366457	1282	709	52	260	669
28	PI329338	Caudatum-bicolor	10	39.88999939	1.32	1.03	-1.390155329	1205	563	88	417	100
29	PI329351	Bicolor	10.30000019	39.97999954	2.18	2.14	-0.520300088	1108	540	85	375	92
30	PI329394	Durra	11.18000031	40.00999832	3.34	3.71	0.685133825	932	506	70	291	77
31	PI329403	Durra-caudatum	11.13000011	39.63000107	2.86	3.27	0.278907012	1139	701	65	600	65
32	PI329442	Durra	15.31999969	38.91999817	3.27	3.14	0.402541259	475	342	6	95	17
33	PI329465	Durra-bicolor	9.399999619	38.84000015	2.62	2.28	-0.264200575	1049	659	30	197	30
34	PI329466	Bicolor	9.399999619	38.84000015	1.78	2.08	-0.723413494	1049	659	30	197	30
35	PI329470	Caudatum	8.6	39.1166667	1.99	1.18	-1.028083604	863	550	31	187	31
36	PI329471	Durra-bicolor	8.6	39.1166667	2.98	2.4	-0.052256151	863	550	31	187	31
37	PI329473	Durra-bicolor	7.349999905	38.66999817	2.6	1.8	-0.484976017	913	399	61	250	61
38	PI329475	Bicolor	7.849999905	36.08000183	1.54	2.29	-0.736660021	1945	841	126	490	841
39	PI329476	Caudatum	6.75	38.40999985	1.63	1.77	-0.926526901	1229	432	119	301	373
40	PI329477	Durra-bicolor	6.75	38.40999985	2.25	1.69	-0.688089424	1229	432	119	301	373
41	PI329478	Caudatum	7.849999905	36.08000183	1.2	1.58	-1.200288449	1945	841	126	490	841
42	PI329480	Durra-bicolor	7.199999809	38.59999847	1.87	1.89	-0.767568583	1068	454	79	309	79
43	PI329501	Durra-bicolor	7.949999809	39.13000107	2.54	1.16	-0.794061636	1147	551	54	308	54
44	PI329504	Durra-bicolor	7.949999809	39.13000107	2.17	1.36	-0.869125286	1147	551	54	308	54
45	PI329506	Durra-bicolor	7.949999809	39.13000107	2.15	1.89	-0.643934335	1147	551	54	308	54
46	PI329510	Durra-bicolor	8.539999962	39.27000046	3.32	2.81	0.278907012	808	512	30	175	30
47	PI329511	Durra-bicolor	8.539999962	39.27000046	2.57	3.39	0.203843362	808	512	30	175	30
48	PI329517	Durra-bicolor	8.739999771	38.97999954	2.64	1.75	-0.489391526	878	568	23	154	23
49	PI329518	Durra-bicolor	8.109999657	38.36999893	2.92	2.08	-0.220045487	1057	490	59	316	490
50	PI329519	Durra-bicolor	8.109999657	38.36999893	2.12	2.29	-0.480560508	1057	490	59	316	490
51	PI329540	Durra-bicolor	8.529999733	37.97999954	1.53	2.36	-0.710166968	1257	735	37	190	684
52	PI329541	Durra-bicolor	8.529999733	37.97999954	2.7	2	-0.352510752	1257	735	37	190	684
53	PI329545	Durra-bicolor	8.270000458	37.77000046	2.27	1.63	-0.705751459	1228	658	49	194	629
54	PI329546	Bicolor	8.270000458	37.77000046	2.09	1.74	-0.736660021	1228	658	49	194	629
55	PI329550	Durra-bicolor	7.670000076	36.84000015	2.11	1.75	-0.723413494	1624	733	111	412	117
56	PI329551	Durra-bicolor	7.670000076	36.84000015	1.56	1.74	-0.970681989	1624	733	111	412	117
57	PI329554	Caudatum	7.670000076	36.84000015	2.89	2.53	-0.034594116	1624	733	111	412	117
58	PI329556	Durra-bicolor	7.340000153	37.34000015	1.82	2.31	-0.604194756	1083	492	69	202	125
59	PI329569	Durra-bicolor	8.949999809	38.70999908	2.12	2.88	-0.220045487	1080	651	31	224	31
60	PI329570	Durra-bicolor	7.849999905	36.65000153	3.04	1.18	-0.564455176	1718	803	106	404	223
61	PI329572	Durra-bicolor	7.849999905	36.65000153	1.93	1.92	-0.727829003	1718	803	106	404	223
62	PI329583	Durra	7.960000038	37.43000031	1.87	2.38	-0.55120865	1356	677	66	221	654
63	PI329584	Durra-bicolor	7.960000038	37.43000031	2.06	1.94	-0.661596371	1356	677	66	221	654
64	PI329585	Durra-bicolor	7.960000038	37.43000031	2.16	1.71	-0.718997986	1356	677	66	221	654
65	PI329605	Durra-bicolor	8.970000267	37.84999847	1.62	2.05	-0.807308162	1049	602	37	159	584
66	PI329606	Durra-bicolor	8.970000267	37.84999847	2.24	1.99	-0.560039667	1049	602	37	159	584
67	PI329614	Durra-bicolor	9.909999847	38.31000137	3.43	1.59	-0.211214469	1091	694	24	193	694
68	PI329615	Bicolor	9.909999847	38.31000137	1.67	2.02	-0.798477145	1091	694	24	193	694
69	PI329617	Durra-bicolor	9	37.31000137	1.91	1.46	-0.939773427	1225	686	49	157	649
70	PI329618	Durra-bicolor	9	37.31000137	2.84	2.41	-0.109657766	1225	686	49	157	649
71	PI329632	Caudatum-bicolor	9.079999924	36.54999924	2.99	2.04	-0.20679896	1994	1100	43	162	1037
72	PI329644	Durra-bicolor	8.930000305	36.58000183	3.36	2.23	0.040469535	1839	1011	45	159	953
73	PI329645	Durra-bicolor	9.56000042	37.09999847	1.9	1.69	-0.842632233	1797	1030	68	339	1030
74	PI329646	Durra-bicolor	9.56000042	37.09999847	2.05	1.97	-0.652765353	1797	1030	68	339	1030
75	PI329665	Durra-caudatum	9.029999733	38.40000153	2.75	2.12	-0.277447102	1094	651	31	218	47
76	PI329673	Caudatum-bicolor	9.029999733	38.40000153	3.8	2.21	0.225920906	1094	651	31	218	47
77	PI329699	Caudatum	6.960000038	35.75999832	4.43	3.17	0.927986811	1823	651	181	398	651
78	PI329700	Guinea-caudatum	8.239999771	34.58000183	3.33	3.55	0.610070175	1149	595	24	100	586
79	PI329702	Durra-bicolor	9.670000076	39.52999878	2.78	1.65	-0.471729491	964	673	28	157	28
80	PI329704	Caudatum	9.670000076	39.52999878	3.9	4.23	1.162008779	964	673	28	157	28
81	PI329710	Durra	9.840000153	39.75999832	3.01	2.75	0.115533185	968	599	44	203	44
82	PI329711	Caudatum	9.840000153	39.75999832	5.22	4.02	1.65213026	968	599	44	203	44
83	PI329813	Durra	14.13000011	38.70999908	4.05	4.62	1.400446257	658	492	6	67	17
84	PI329814	Durra	14.13000011	38.70999908	3.9	3.72	0.936817829	658	492	6	67	17
85	PI329841	Durra-bicolor	12.22999954	37.29000092	3.1	2.73	0.146441747	1109	809	9	97	809
86	PI329843	Durra-caudatum	11.55000019	37.36000061	1.91	2.36	-0.542377632	1431	1022	13	105	32
87	PI329848	Durra-bicolor	10.15999985	38.13000107	1.57	2.22	-0.754322056	1152	728	24	197	728
88	PI329849	Durra	10.15999985	38.13000107	1.95	2.01	-0.679258406	1152	728	24	197	728
89	PI329864	Durra	9.300000191	38.75	3.8	3.94	0.989803935	1092	677	32	208	45
90	PI329865	Durra	9.300000191	38.75	3.78	3.94	0.980972917	1092	677	32	208	45
91	PI329920	Durra-bicolor	9.210000038	41.09000015	2.48	1.89	-0.498222544	1012	470	63	311	63
92	PI330167	Caudatum	11.82999992	39.68000031	2.62	3.23	0.155272764	981	518	89	466	93
93	PI330168	Durra	11.82999992	39.68000031	5.2	3.71	1.506418469	981	518	89	466	93
94	PI330169	Durra	11.82999992	39.68000031	4.4	4.58	1.537327031	981	518	89	466	93
95	PI330170	Durra	11.82999992	39.68000031	4.11	3.66	1.003050461	981	518	89	466	93
96	PI330181	Durra-bicolor	12.15999985	39.63000107	4.02	3.57	0.923571302	809	394	70	222	81
97	PI330182	Durra	12.15999985	39.63000107	3.02	4.06	0.698380351	809	394	70	222	81
98	PI330184	Durra-bicolor	12.40999985	39.54999924	2.33	2.12	-0.462898473	821	384	64	211	96
99	PI330185	Durra	12.40999985	39.54999924	3.52	3.51	0.676302807	821	384	64	211	96
100	PI330192	Durra	13.48999977	39.47000122	2.88	1.77	-0.374588296	582	434	14	103	14
101	PI330195	Durra-bicolor	14.05000019	39.56000137	1.98	1.65	-0.824970198	597	340	37	148	42
102	PI330196	Durra-bicolor	13.68000031	39.58000183	2.67	2.41	-0.184721416	593	386	36	114	36
103	PI330199	Durra-bicolor	14.27999973	39.45999908	1.92	1.24	-1.032499113	559	334	26	138	41
104	PI330271	Wild	10	39.88999939	0.92	NA	-1.483558833	1205	563	88	417	100
105	PI330796	Caudatum	7.050000191	37.59999847	3.24	4.3	0.901493758	1422	576	110	309	571
106	PI330798	Durra-bicolor	8.529999733	37.93000031	1.81	2.04	-0.727829003	1248	728	37	262	672
107	PI330803	Durra-bicolor	8.529999733	34.79999924	2.94	2.19	-0.162643872	1320	600	54	187	562
108	PI330804	Durra-bicolor	8.529999733	34.79999924	2.03	1.61	-0.820554689	1320	600	54	187	562
109	PI330807	Durra-bicolor	8.520000458	34.79000092	1.97	2.8	-0.32160219	1282	582	51	183	544
110	PI330828	Durra-bicolor	9.159999847	35.83000183	2.23	1.86	-0.621856791	1908	1078	21	109	1078
111	PI330833	Durra-bicolor	9.149999619	36.40000153	2.37	2.15	-0.431989911	1725	970	29	113	929
112	PI330834	Caudatum	9.149999619	36.40000153	3.54	3.95	0.879416214	1725	970	29	113	929
113	PI330835	Durra-bicolor	9.159999847	35.83000183	1.98	2	-0.670427388	1908	1078	21	109	1078
114	PI330838	Caudatum-bicolor	9.56000042	37.54999924	2.19	1.81	-0.661596371	1216	752	23	199	73
115	PI330847	Durra-bicolor	9.56000042	37.54999924	1.95	1.33	-0.979513007	1216	752	23	199	73
116	PI330851	Durra-bicolor	9.359999657	37.11000061	2.21	2.09	-0.529131106	1573	900	46	294	900
117	PI330857	Durra-bicolor	9.359999657	37.11000061	1.88	1.71	-0.842632233	1573	900	46	294	900
118	PI330858	Durra-bicolor	8.329999924	41.59000015	1.74	1.43	-1.028083604	650	266	38	262	38
119	PI330867	Durra-bicolor	8.329999924	41.59000015	2.61	2.19	-0.308355664	650	266	38	262	38
120	PI337674	Durra-bicolor	9.380000114	41.45999908	2.73	2.86	0.040469535	1024	510	56	295	56
121	PI337676	Durra-bicolor	5.210000038	39.83000183	2.55	2.54	-0.180305907	762	434	24	296	24
122	PI337678	Durra-bicolor	9.079999924	40.86000061	2.87	2.08	-0.242123031	1071	489	67	342	67
123	PI337680	Durra-bicolor	9.899999619	38.58000183	2.54	2.44	-0.228876505	997	642	22	178	642
124	PI337684	Durra-bicolor	8.850000381	35.63999939	2.07	2.06	-0.604194756	1812	965	39	140	932
125	PI337685	Bicolor	9.899999619	38.58000183	2	2.68	-0.36134177	997	642	22	178	642
126	PI337688	Durra-bicolor	5.210000038	39.83000183	2.23	2.51	-0.334848717	762	434	24	296	24
127	PI337689	Durra-bicolor	9.039999962	40.90000153	2.36	2.58	-0.24653854	1178	568	70	358	70
128	PI563482	Guinea-caudatum	14.56999969	-16.37999916	3.22	3.54	0.557084069	567	492	0	144	2
129	PI563483	Guinea-caudatum	14.21000004	-16.54999924	3.2	3.63	0.58799263	636	551	0	161	2
130	PI563484	Durra	14.56000042	-15.02999973	3.67	2.39	0.24799845	554	451	0	48	2
131	PI563485	Kafir-durra	15.28999996	-16.20999908	3.25	2.68	0.190596835	425	366	1	257	3
132	PI563486	Durra	15.28999996	-16.20999908	3.81	2.32	0.278907012	425	366	1	257	3
133	PI563487	Guinea-durra	12.10999966	-6.909999847	2.68	2.32	-0.220045487	972	665	2	105	8
134	PI563489	Guinea-caudatum	8.5	4.550000191	3.13	3.06	0.305400065	1217	512	33	171	512
135	PI563490	Guinea	8.5	4.550000191	3.05	2.75	0.13319522	1217	512	33	171	512
136	PI563491	Guinea	8.5	4.550000191	3.02	2.56	0.036054026	1217	512	33	171	512
137	PI563492	Guinea-kafir	10.02999973	6.110000134	3.8	2.48	0.345139644	1220	738	1	193	738
138	PI563497	Caudatum	11.25	30.01000023	5.78	5.4	2.508738975	693	447	0	74	0
139	PI563513	Caudatum	12.89999962	23.46999931	3.51	NA	0.564285377	599	479	0	102	0
140	PI151198	Caudatum	11.36999989	39.79999924	2.48	1.76	-0.555624159	1085	605	92	334	95
141	PI155541	Caudatum	-12.27999973	32.5	2.08	3.53	0.049300552	892	594	1	266	1
142	PI285039	Caudatum	11.06000042	7.699999809	4.23	3.71	1.078114111	1066	711	1	158	1
143	PI285042	Caudatum	11.06000042	7.699999809	4.39	3.44	1.029543514	1066	711	1	158	1
144	PI570917	Wild	13.53999996	35.13000107	2.44	2.19	-0.383419314	657	489	0	27	0
145	PI570918	Caudatum	13.53999996	35.13000107	3.25	2.26	0.005145464	657	489	0	27	0
146	PI571376	Bicolor	8.409999847	32.06000137	2.43	2.5	-0.250954049	819	476	1	49	476
147	PI514456	Guinea	13.38000011	-12.27999973	2.41	2.89	-0.087580222	897	673	0	31	3
148	PI514610	Guinea	12.52999973	-12.31999969	2.46	3	-0.01693208	1242	881	0	59	9
149	PI514617	Guinea	13.07999992	-16.05999947	2.7	NA	-0.076160109	989	826	0	81	1
150	PI510907	Caudatum	-24.39999962	26.12000084	2.39	2.35	-0.334848717	470	247	11	226	11
151	PI510910	Caudatum	-24.72999954	25.84000015	3.2	3.58	0.565915086	458	234	11	234	11
152	PI510911	Caudatum	-24.72999954	25.84000015	3.67	3.75	0.848507652	458	234	11	234	11
153	PI510925	Durra-caudatum	-24.37999916	26.14999962	2.45	2.53	-0.228876505	469	247	11	226	11
154	PI510926	Durra-caudatum	-24.37999916	26.14999962	2.99	3.03	0.230336415	469	247	11	226	11
155	PI510931	Caudatum	-24.37000084	23.14999962	2.77	2.78	0.022807499	339	178	6	164	6
156	PI510932	Caudatum	-24.37000084	23.14999962	3.73	3.7	0.852923161	339	178	6	164	6
157	PI510958	Durra	-22.93000031	27.57999992	3.6	4.28	1.051621058	390	207	8	201	8
158	PI510959	Guinea	-22.93000031	27.57999992	1.82	2.13	-0.683673915	390	207	8	201	8
159	PI510966	Caudatum	-22.46999931	26.81999969	2.86	3.39	0.331893118	436	249	3	221	3
160	PI510967	Caudatum	-22.46999931	26.81999969	1.76	3.36	-0.167059381	436	249	3	221	3
161	PI510968	Bicolor	-22.43000031	26.40999985	2.21	2	-0.568870685	449	257	4	228	4
162	PI510969	Guinea-caudatum	-22.43000031	26.40999985	2.76	3.3	0.24799845	449	257	4	228	4
163	PI510979	Guinea	-23.06999969	26.90999985	2.03	2.81	-0.290693628	451	249	7	225	7
164	PI510990	Caudatum-bicolor	-20.27000046	23.11000061	2.34	2.15	-0.445236438	437	278	1	145	6
165	PI510991	Durra-caudatum	-20.27000046	23.11000061	2.37	2.85	-0.122904292	437	278	1	145	6
166	PI511008	Caudatum	-24.62999916	23.51000023	2.6	3.01	0.049300552	348	178	7	164	7
167	PI511009	Durra	-24.62999916	23.51000023	3.31	2.25	0.027223008	348	178	7	164	7
168	PI569803	Wild	14.39999962	33.52999878	1.8	1.32	-1.050161148	342	282	0	45	0
169	PI569804	Wild	14.39999962	33.52999878	1.87	1.67	-0.864709777	342	282	0	45	0
170	PI569805	Wild	14.03999996	35.36999893	2	1.86	-0.723413494	572	441	0	107	0
171	PI569819	Wild	15.46000004	36.38000107	1.85	2.49	-0.51146907	262	214	0	37	0
172	PI569833	Bicolor	13.51000023	35.75999832	1.92	1.64	-0.85587876	713	519	0	41	516
173	PI569834	Wild	13.60000038	35.74000168	1.43	1.79	-1.00600606	700	513	0	39	511
174	PI569847	Wild	15.46000004	36.38999939	1.37	1.58	-1.125224799	262	214	0	37	0
175	PI569860	Caudatum	11.77000046	34.34999847	2.84	2.89	0.102286658	696	476	0	56	476
176	PI569869	Caudatum	11.27999973	34.11100006	4.56	4.47	1.559404575	817	506	0	96	506
177	PI569870	Caudatum	11.27999973	34.11100006	4.9	4.65	1.789011034	817	506	0	96	506
178	PI569873	Caudatum	11.76900005	34.34899902	5.2	4.14	1.696285349	696	476	0	56	476
179	PI569875	Caudatum	10.71000004	33.47999954	4.22	3.77	1.100191656	690	412	0	87	412
180	PI569876	Caudatum	10.71000004	33.47999954	4.12	4.77	1.497587451	690	412	0	87	412
181	PI569886	Guinea-caudatum	10.55000019	34.27999878	2.37	3.02	-0.047840642	928	523	2	43	523
182	PI570501	Bicolor	4.239999771	32.33000183	3.51	2.6	0.270075994	1289	551	54	94	551
183	PI608862	Caudatum	12.39000034	-7.590000153	2.35	2.44	-0.312771172	935	653	0	90	4
184	PI608863	Caudatum	12.39000034	-7.590000153	3.35	2.8	0.287738029	935	653	0	90	4
185	PI608864	Guinea	12.39000034	-7.590000153	2.5	3.04	0.01839199	935	653	0	90	4
186	PI608865	Caudatum	12.39000034	-7.590000153	2.5	2.31	-0.303940155	935	653	0	90	4
187	PI570512	Caudatum	14.23999977	33.29999924	3.12	2.91	0.234751923	319	274	0	37	0
188	PI570119	Durra-caudatum	11.36999989	26.02000046	5.73	4.28	1.992124441	454	339	0	89	0
189	PI570120	Caudatum	12.57999992	29.52000046	2.8	2.47	-0.100826748	457	350	0	84	0
190	PI570122	Durra	10.27999973	34.13999939	5.17	4.44	1.815504087	807	449	1	39	449
191	PI570123	Caudatum	10.27999973	34.13999939	2.68	2.1	-0.317186681	807	449	1	39	449
192	PI570124	Caudatum	10.27999973	34.13999939	5.03	3.28	1.241487938	807	449	1	39	449
193	PI570125	Durra-bicolor	14.25	31.10000038	5	4.73	1.868490193	202	187	0	11	0
194	PI570126	Caudatum	14.25	31.10000038	3.89	3.92	1.020712497	202	187	0	11	0
195	PI570127	Caudatum	9.180000305	31.37999916	4.91	4.2	1.594728645	801	478	0	118	478
196	PI570130	Durra	12.11999989	27.44000053	4.54	3.62	1.175255306	377	294	0	68	0
197	PI570136	Caudatum	12.19999981	29.13999939	3.38	3.27	0.508513471	487	363	0	98	0
198	PI570137	Caudatum	12.19999981	29.13999939	2.95	3.2	0.287738029	487	363	0	98	0
199	PI570139	Caudatum	12.19999981	29.13999939	3	2.59	0.040469535	487	363	0	98	0
200	PI570145	Guinea-caudatum	12.02000046	29.38999939	4.35	4.14	1.320967098	571	412	0	120	0
201	PI570146	Guinea-caudatum	12.02000046	29.38999939	4.12	3.82	1.078114111	571	412	0	120	0
202	PI570149	Caudatum	3.869999886	31.62999916	4.75	4.62	1.709531875	1216	490	45	77	488
203	PI570154	Caudatum	11.23999977	29.07999992	3.2	3.23	0.411372277	636	430	0	60	0
204	PI570155	Caudatum	11.23999977	29.07999992	2.7	2.67	-0.05667166	636	430	0	60	0
205	PI570157	Kafir-caudatum	8.550000191	27.38999939	3.56	3.6	0.733704422	924	556	0	154	4
206	PI570158	Durra-caudatum	11.10999966	29.37999916	4.13	4.63	1.440185836	663	435	0	69	0
207	PI570159	Kafir	11.10999966	29.37999916	4.35	3.41	0.998634952	663	435	0	69	0
208	PI570160	Durra-caudatum	12.07999992	23.54999924	2.98	3.75	0.543837542	649	495	0	128	0
209	PI570162	Durra-caudatum	12.43000031	31.48999977	3.36	3.33	0.526175507	473	372	0	73	0
210	PI570163	Caudatum	12.43000031	31.48999977	6.48	5.47	2.848733155	473	372	0	73	0
211	PI570164	Durra-caudatum	14.31000042	32.56999969	4.15	3.96	1.153177762	239	210	0	24	0
212	PI570166	Caudatum	11.03999996	29.34000015	3.05	2.94	0.217089888	665	436	0	69	0
213	PI570168	Durra-caudatum	12.43000031	31.48999977	3.4	3.42	0.583577122	473	372	0	73	0
214	PI570171	Durra-caudatum	11.05000019	30.29999924	2.43	3	-0.030178607	738	465	0	79	0
215	PI570174	Caudatum	14.21000004	33.24000168	3.9	4.67	1.356291168	313	271	0	35	0
216	PI570176	Caudatum	14.5	33.31999969	2.45	2.18	-0.383419314	317	272	0	35	0
217	PI570189	Durra-caudatum	8.180000305	30.05999947	2.64	2.99	0.05813157	890	532	0	134	522
218	PI570190	Caudatum	8.180000305	30.05999947	5.45	4.81	2.102512162	890	532	0	134	522
219	PI570191	Caudatum	8.180000305	30.05999947	2.98	2.85	0.146441747	890	532	0	134	522
220	PI570218	Durra	14.30000019	22.56999969	5.8	5.23	2.442506342	351	304	0	42	0
221	PI570219	Guinea-caudatum	14.30000019	22.56999969	3.8	3.75	0.905909267	351	304	0	42	0
222	PI570220	Guinea-caudatum	14.30000019	22.56999969	3.02	2.99	0.225920906	351	304	0	42	0
223	PI570228	Guinea-caudatum	11.5	31.03000069	3.15	3.67	0.583577122	667	441	0	55	0
224	PI570229	Caudatum	11.5	31.03000069	3.22	2.95	0.296569047	667	441	0	55	0
225	PI570233	Caudatum	11.5	30.39999962	2.54	2.89	-0.030178607	710	460	1	173	1
226	PI570234	Caudatum	11.5	30.39999962	4.34	4.46	1.457847871	710	460	1	173	1
227	PI570237	Caudatum	12.07999992	30.46999931	4.54	3.51	1.126684709	561	400	0	115	0
228	PI570244	Durra-caudatum	13.06999969	30.36000061	4.45	4.18	1.382784221	342	287	0	39	0
229	PI570248	Durra	14.11999989	26.28000069	4.25	4.19	1.298889553	241	220	0	91	0
230	PI570249	Durra-caudatum	14.11999989	26.28000069	3.97	3.89	1.042790041	241	220	0	91	0
231	PI570252	Durra	14.31999969	33.41999817	3.2	4.51	0.976557408	326	272	0	42	0
232	PI570254	Caudatum	8.279999733	26.29000092	2.88	2.76	0.062547079	1101	638	2	192	9
233	PI570255	Caudatum	11.10000038	24.37000084	3.36	3.22	0.477604909	636	461	0	139	0
234	PI570256	Bicolor	11.10000038	24.37000084	2.84	2.54	-0.052256151	636	461	0	139	0
235	PI570539	Caudatum-bicolor	9.409999847	34.06999969	3.41	3.04	0.420203295	931	473	5	58	473
236	PI570260	Durra-caudatum	18.09000015	26.37999916	3.39	3.51	0.618901192	38	36	0	8	0
237	PI570261	Durra-caudatum	18.09000015	26.37999916	3.32	3.91	0.764612984	38	36	0	8	0
238	PI570262	Caudatum	18.09000015	26.37999916	2.32	2.08	-0.484976017	38	36	0	8	0
239	PI570271	Durra-caudatum	12.53999996	32.5	3.76	3.43	0.746950949	376	293	0	62	0
240	PI570278	Durra-caudatum	12.30000019	24.17000008	3.85	4.09	1.078114111	533	417	0	94	0
241	PI570279	Durra-caudatum	12.30000019	24.17000008	3.15	3.85	0.663056281	533	417	0	94	0
242	PI570284	Durra	19.14999962	30.26000023	3.2	2.75	0.199427853	14	14	0	14	0
243	PI570288	Caudatum-bicolor	10.47999954	25.09000015	5.46	3.44	1.50200296	676	469	0	159	0
244	PI570289	Caudatum-bicolor	10.47999954	25.09000015	4.78	2.97	0.994219444	676	469	0	159	0
245	PI570292	Caudatum-bicolor	11.27999973	24.20000076	5.96	3.39	1.700700858	630	462	0	135	0
246	PI570294	Caudatum-bicolor	15.28999996	32.45999908	4.42	3.49	1.064867585	149	135	0	59	0
247	PI570295	Caudatum-bicolor	15.28999996	32.45999908	4.83	3.34	1.179670815	149	135	0	59	0
248	PI570296	Caudatum	13.14999962	22.21999931	4.94	3.43	1.267980991	523	431	0	77	0
249	PI646200	Durra-caudatum	11.31000042	7.329999924	3.59	3.81	0.839676634	1071	712	1	161	1
250	PI646201	Durra-caudatum	11.31000042	7.329999924	3.59	4.06	0.950064355	1071	712	1	161	1
251	PI646202	Durra-caudatum	9.800000191	8.489999771	4.3	5.18	1.758102472	1437	871	6	264	871
252	PI646203	Durra-caudatum	9.800000191	8.489999771	3.53	3.95	0.875000705	1437	871	6	264	871
253	PI646205	Durra-caudatum	11.75	8.880000114	3.4	3.72	0.716042387	775	580	0	179	0
254	PI646206	Durra-caudatum	11.75	8.880000114	3.44	3.69	0.720457896	775	580	0	179	0
255	PI646207	Durra-caudatum	11.75	8.880000114	4.2	4.17	1.267980991	775	580	0	179	0
256	PI646208	Caudatum	11.75	8.880000114	3.95	4.32	1.223825903	775	580	0	179	0
257	PI585394	Durra-caudatum	11.75	8.880000114	4.15	5.6	1.877321211	775	580	0	179	0
258	PI646209	Durra-caudatum	11.39000034	9.260000229	5.16	4.95	2.036279529	849	627	0	200	0
259	PI646210	Durra-caudatum	11.2840004	10.55000019	3.64	3.52	0.733704422	815	619	0	173	0
260	PI646211	Durra-caudatum	10.68999958	8.949999809	3.7	4.57	1.223825903	1086	735	1	157	1
261	PI585405	Guinea	10.27999973	13.18999958	4.28	4	1.228241412	934	624	0	130	624
262	PI585406	Guinea	10.27999973	13.18999958	3.47	3.4	0.605654666	934	624	0	130	624
263	PI585411	Guinea	10.60999966	12.22999954	3.91	3.7	0.93240232	884	618	1	107	1
264	PI585412	Guinea	10.60999966	12.22999954	3.8	4	1.016296988	884	618	1	107	1
265	PI585413	Guinea	10.38000011	12.80000019	3.5	3.5	0.663056281	895	608	0	118	2
266	PI585414	Guinea	10.38000011	12.80000019	3.05	3.6	0.508513471	895	608	0	118	2
267	PI585415	Guinea	10.35000038	10.84000015	3.2	3.6	0.574746104	907	637	0	105	1
268	PI585416	Guinea	10.26000023	10.34000015	4.8	4.1	1.50200296	951	665	1	113	1
269	PI585417	Guinea	10.26000023	10.34000015	3.26	3.8	0.689549334	951	665	1	113	1
270	PI585418	Guinea	10.26000023	10.34000015	3.5	3.7	0.751366457	951	665	1	113	1
271	PI646212	Durra-caudatum	10.81999969	10.32999992	4.7	4.44	1.607975172	896	657	0	92	1
272	PI585423	Guinea	10.81999969	10.32999992	4.14	3.8	1.078114111	896	657	0	92	1
273	PI646213	Durra-caudatum	10.05000019	9.06000042	5.23	4.57	1.899398755	1234	780	2	221	780
274	PI646214	Durra-caudatum	9.920000076	8.890000343	4.32	5.54	1.925891808	1325	796	3	276	796
275	PI646215	Durra-caudatum	9.920000076	8.890000343	4.24	5.55	1.894983246	1325	796	3	276	796
276	PI646216	Caudatum	9.920000076	8.890000343	4	5.27	1.665376787	1325	796	3	276	796
277	PI646217	Durra-caudatum	10.32999992	5.380000114	3.5	4.01	0.888247231	1162	730	4	168	730
278	PI585448	Guinea	9.399999619	-0.839999974	2.8	3.57	0.384879224	1111	578	15	140	578
279	PI585449	Guinea	9.399999619	-0.839999974	2.63	3.1	0.102286658	1111	578	15	140	578
280	PI585452	Guinea	10.77999973	-0.810000002	3.07	3.36	0.411372277	970	616	7	155	616
281	PI585453	Guinea-caudatum	10.93000031	-0.479999989	3	2.78	0.124364202	940	596	6	152	596
282	PI585454	Guinea	10.52000046	-0.439999998	3.06	4.36	0.848507652	1056	642	8	197	642
283	PI585455	Guinea	10.63000011	-0.180000007	2.25	3.04	-0.091995731	1057	653	7	190	653
284	PI585456	Guinea	10.63000011	-0.180000007	2.66	2.68	-0.069918186	1057	653	7	190	653
285	PI585457	Guinea-caudatum	10.69999981	-0.209999993	2.85	2.6	-0.021347589	1002	631	4	170	631
286	PI585461	Guinea	11.06000042	-0.180000007	2.85	3.1	0.199427853	925	603	3	138	603
287	PI585467	Guinea	9.909999847	-0.209999993	3.15	3.3	0.420203295	1116	635	12	106	635
288	PI585468	Guinea	9.909999847	-0.209999993	2.4	2.7	-0.175890399	1116	635	12	106	635
289	PI585469	Guinea	9.909999847	-0.209999993	2.54	3	0.01839199	1116	635	12	106	635
290	PI585470	Guinea	9.909999847	-0.209999993	3.41	3.57	0.654225263	1116	635	12	106	635
291	PI585471	Guinea	10.96000004	-1.100000024	2.14	2.4	-0.423158893	904	599	6	130	599
292	PI585472	Guinea	10.96000004	-1.100000024	2.52	2.5	-0.211214469	904	599	6	130	599
293	PI585572	Durra-caudatum	-4.130000114	29.79000092	1.7	2.1	-0.749906547	1281	566	19	264	111
294	PI585573	Caudatum	-4.130000114	29.79000092	1.64	2.5	-0.599779247	1281	566	19	264	111
295	PI585574	Caudatum	-4.130000114	29.79000092	2.56	2.3	-0.281862611	1281	566	19	264	111
296	PI585576	Caudatum	-3.769999981	30.21999931	1.82	1.5	-0.961850972	1200	516	16	257	106
297	PI585577	Durra-caudatum	-3.099999905	29.38999939	2.04	2.4	-0.467313982	1109	448	36	155	115
298	PI585578	Caudatum	-3.130000114	29.37000084	1.54	1.9	-0.908864866	1004	412	32	134	101
299	PI585579	Caudatum	-3.25	29.42000008	1.92	2.2	-0.608610265	1025	426	29	132	99
300	PI585580	Caudatum	-3.25	29.39999962	1.5	1.8	-0.970681989	959	403	25	123	91
301	PI585590	Caudatum	-1.950000048	30.05999947	2.24	2.1	-0.51146907	1000	392	58	198	149
302	PI585595	Caudatum	-1.5	29.62999916	2	2.02	-0.652765353	1301	476	117	202	378
303	PI585596	Caudatum	-1.580000043	30.05999947	2.24	2.41	-0.374588296	1144	473	79	146	367
304	PI585600	Caudatum	-1.75999999	30.14999962	2.36	2.63	-0.224460996	1031	432	61	197	332
305	PI585602	Caudatum	-1.75999999	30.14999962	1.94	2.57	-0.43640542	1031	432	61	197	332
306	PI585607	Caudatum	-1.929999948	30.05999947	2.22	2.5	-0.343679734	970	369	59	201	134
307	PI585608	Caudatum	-1.929999948	30.05999947	1.56	2.02	-0.847047742	970	369	59	201	134
308	PI585609	Caudatum	-2.160000086	30.54000092	1.9	2.71	-0.392250332	903	359	32	157	105
309	PI609918	Guinea	13.43000031	-11.35999966	1.68	1.7	-0.935357919	916	686	0	41	3
310	PI609919	Guinea	13.43000031	-11.35999966	1.64	1.79	-0.913280374	916	686	0	41	3
311	PI610034	Guinea	12.51000023	-8.270000458	2.3	2.72	-0.211214469	1001	728	0	71	7
312	PI609094	Caudatum	13.30000019	-6.210000038	3.36	4.26	0.936817829	682	516	0	134	1
313	PI609200	Guinea	13.71000004	-6.409999847	2.44	2.24	-0.36134177	592	464	0	106	0
314	PI585971	Guinea	7.559999943	1.019999981	2.54	3.1	0.062547079	1399	583	60	267	583
315	PI585981	Guinea	7.300000191	1.909999967	2.28	2.3	-0.405496858	1062	437	39	225	396
316	PI585984	Guinea	7.659999847	2.180000067	2.68	2.5	-0.140566328	1133	496	34	201	496
317	PI585985	Guinea	7.659999847	2.180000067	2.53	2.3	-0.295109137	1133	496	34	201	496
318	PI585987	Guinea	8.010000229	2.230000019	2.72	2.6	-0.078749204	1113	492	26	196	492
319	PI585989	Guinea	8.4333339	2.5833335	2.58	2.6	-0.140566328	1096	498	24	158	498
320	PI585991	Guinea	8.479999542	2.430000067	2.24	2.2	-0.467313982	1028	475	19	154	475
321	PI585992	Guinea	8.880000114	2.599999905	3.32	3.1	0.406956768	1117	544	25	148	544
322	PI586000	Guinea	10.21000004	3.160000086	3.87	3.5	0.826430108	1131	672	4	219	672
323	PI586008	Guinea	10.05000019	2.630000114	4.71	3.6	1.241487938	1098	667	5	82	667
324	PI586028	Guinea-caudatum	-13.75	25.75	3.6	3	0.486435927	1101	711	1	428	3
325	PI586032	Guinea-kafir	-13	25.25	2.39	2.4	-0.312771172	1168	708	1	215	5
326	PI586033	Guinea-kafir	-13.17000008	24.75	2.51	2.7	-0.127319801	1135	685	1	216	5
327	PI586034	Guinea-kafir	-12.25	25.5	2.62	3.1	0.097871149	1251	709	1	489	6
328	PI586035	Guinea-caudatum	-10.17000008	28.75	3.98	3.7	0.963310882	1123	628	1	203	1
329	PI586036	Guinea-kafir	-9.5	30.07999992	1.62	1.3	-1.138471325	1296	691	2	229	20
330	PI586037	Guinea-bicolor	-12.18000031	26.39999962	3.08	3.6	0.521759998	1307	770	1	480	6
331	PI586038	Guinea-caudatum	-12.18000031	26.39999962	3	3.4	0.39812575	1307	770	1	480	6
332	PI586039	Caudatum	-12.18000031	26.39999962	1.85	1.8	-0.81613918	1307	770	1	480	6
333	PI586040	Guinea-caudatum	-13.82999992	25.75	3.45	3.3	0.55266856	1070	695	1	416	3
334	PI586041	Guinea-caudatum	-13.75	25.5	3.19	2.9	0.261244976	1083	700	1	422	3
335	PI586042	Caudatum	-13.75	25.5	2.62	2.89	0.005145464	1083	700	1	422	3
336	PI586052	Guinea	-15.72999954	34.40000153	2.94	2.7	0.062547079	991	615	29	309	40
337	PI586054	Guinea-kafir	-15.78999996	34.99000168	3.25	2.9	0.287738029	1076	678	21	342	28
338	PI570393	Caudatum	4.019999981	32.47000122	4.34	5.76	2.03186402	1268	535	52	95	535
339	PI646223	Durra-caudatum	10.32999992	5.380000114	4.47	3.74	1.19733285	1162	730	4	168	730
340	PI586107	Durra	14.05000019	-0.720000029	3.32	3.04	0.380463715	451	347	0	87	0
341	PI586108	Guinea	14.05000019	-0.720000029	2.78	2.6	-0.052256151	451	347	0	87	0
342	PI586109	Guinea-caudatum	14.05000019	-0.720000029	2.52	2.8	-0.078749204	451	347	0	87	0
343	PI586110	Guinea	14.02999973	-0.50999999	2.9	2.6	0.000729955	440	337	1	88	1
344	PI586111	Durra	14.31000042	-0.730000019	2.92	3.2	0.274491503	418	327	0	75	0
345	PI586112	Durra	14.35000038	-0.409999996	2.94	2.5	-0.025763098	401	313	0	75	0
346	PI586113	Durra	14.35000038	-0.409999996	3.28	2.9	0.300984556	401	313	0	75	0
347	PI586114	Durra	14.18000031	-0.230000004	3.13	2.5	0.05813157	428	331	0	84	0
348	PI586115	Guinea	14.18000031	-0.230000004	2.65	2.2	-0.286278119	428	331	0	84	0
349	PI586117	Guinea	14.02999973	0.029999999	2.4	2.3	-0.352510752	474	367	0	93	0
350	PI586118	Guinea	13.43000031	0.529999971	2.53	2.7	-0.118488784	533	397	0	117	0
351	PI586119	Guinea	13.43000031	0.649999976	2.56	2.4	-0.237707522	525	393	0	115	0
352	PI586120	Guinea-caudatum	13.43000031	0.649999976	2.71	2.3	-0.215629978	525	393	0	115	0
353	PI586123	Guinea-caudatum	14.02999973	0.029999999	2.84	2.8	0.062547079	474	367	0	93	0
354	PI586124	Guinea	14.02999973	0.029999999	2.94	3.2	0.283322521	474	367	0	93	0
355	PI586128	Durra	12.82999992	-2.230000019	2.57	2.7	-0.100826748	720	513	2	84	2
356	PI586137	Guinea	14.43000031	-0.75999999	2.75	2.5	-0.109657766	408	321	0	71	0
357	PI586141	Guinea	13.76000023	-2.069999933	2.8	2.6	-0.043425133	517	393	1	101	1
358	PI586142	Guinea	13.76000023	-2.069999933	2.35	2.6	-0.242123031	517	393	1	101	1
359	PI586147	Guinea	13.57999992	-2.420000076	2.91	3	0.181765817	599	454	0	118	0
360	PI586148	Guinea	13.76000023	-2.069999933	2.39	2.9	-0.091995731	517	393	1	101	1
361	PI586150	Guinea	14.01000023	-1.700000048	2.78	3.5	0.345139644	453	350	0	81	0
362	PI586151	Guinea	13.90999985	-1.629999995	3.11	3.4	0.446696348	476	365	0	89	0
363	PI586153	Guinea	13.59000015	-1.700000048	2.66	2.8	-0.01693208	560	416	1	41	1
364	PI586154	Guinea	13.60999966	-1.799999952	2.91	2.8	0.093455641	551	410	1	118	1
365	PI586155	Guinea	13.57999992	-2.420000076	2.62	3.2	0.142026238	599	454	0	118	0
366	PI586156	Guinea-caudatum	13.5	-1.909999967	3.43	2.8	0.3230621	581	429	1	45	1
367	PI586157	Guinea	13.44999981	-1.960000038	3.38	3.7	0.698380351	594	437	1	47	1
368	PI586158	Guinea-caudatum	13.44999981	-1.960000038	3.13	3.3	0.411372277	594	437	1	47	1
369	PI586159	Guinea	13.27999973	-1.710000038	2.74	2.9	0.062547079	653	471	1	61	1
370	PI586160	Guinea	13.27999973	-1.710000038	3.07	2.7	0.119948694	653	471	1	61	1
371	PI586161	Guinea	13.31000042	-1.529999971	3.25	3.4	0.508513471	621	451	0	57	0
372	PI586162	Guinea	13.31000042	-1.529999971	3.12	3.2	0.36280168	621	451	0	57	0
373	PI586163	Guinea	11.07999992	-0.589999974	2.72	2.6	-0.078749204	905	572	8	149	572
374	PI586164	Guinea-caudatum	11.07999992	-0.589999974	2.94	2.8	0.106702167	905	572	8	149	572
375	PI586165	Guinea	12.57999992	-1.299999952	2.74	3	0.106702167	729	509	2	88	2
376	PI586166	Guinea	12.19999981	-0.600000024	2.86	2.8	0.071378096	770	534	3	94	4
377	PI586167	Guinea-caudatum	11.69999981	-1.330000043	3.07	2.4	-0.012516572	830	551	7	122	551
378	PI586168	Guinea	11.69999981	-1.330000043	2.91	2.9	0.137610729	830	551	7	122	551
379	PI586169	Guinea	11.69999981	-1.330000043	3.02	2.9	0.186181326	830	551	7	122	551
380	PI586172	Guinea	12.52999973	-0.5	3.19	3.2	0.393710242	710	500	2	77	2
381	PI586173	Guinea	12.52999973	-0.5	2.5	2.7	-0.13173531	710	500	2	77	2
382	PI586174	Guinea	12.64999962	-0.569999993	2.46	2.4	-0.281862611	694	489	2	74	2
383	PI586175	Guinea	12.64999962	-0.569999993	2.56	2.7	-0.105242257	694	489	2	74	2
384	PI586176	Guinea-caudatum	12.64999962	-0.569999993	2.42	2.4	-0.299524646	694	489	2	74	2
385	PI586178	Durra	12.52999973	-0.029999999	2.24	2.2	-0.467313982	668	480	2	66	2
386	PI586179	Guinea	12.52999973	-0.029999999	2.64	2.7	-0.069918186	668	480	2	66	2
387	PI586181	Guinea	12.47999954	1.519999981	3.17	3	0.296569047	704	508	0	71	0
388	PI586182	Guinea	12.47999954	1.519999981	2.56	2.6	-0.149397345	704	508	0	71	0
389	PI586183	Guinea	12.43000031	1.580000043	2.75	2.8	0.022807499	709	511	0	72	0
390	PI586184	Guinea	12.06999969	1.779999971	2.58	2.8	-0.052256151	781	542	1	95	1
391	PI586185	Guinea	12.06999969	1.779999971	2.64	2.6	-0.114073275	781	542	1	95	1
392	PI586201	Guinea	11.75	-1.019999981	2.29	2.8	-0.180305907	818	547	5	117	547
393	PI586205	Guinea	11.10000038	-0.980000019	2.52	2.4	-0.255369558	901	587	8	136	587
394	PI586239	Guinea-caudatum	13.22999954	-1.860000014	3.37	3.2	0.473189401	648	468	1	61	1
395	PI586259	Guinea	13.35999966	-2.700000048	2.55	3	0.022807499	591	437	1	45	1
396	PI586272	Durra	13.22999954	-3.160000086	3	2.8	0.13319522	611	454	1	47	1
397	PI586356	Guinea-caudatum	10.27999973	-3.25999999	2.8	2.7	0.000729955	1056	607	12	99	607
398	PI586357	Guinea-caudatum	10.27999973	-3.25999999	3.14	3.3	0.415787786	1056	607	12	99	607
399	PI586359	Guinea	11.93000031	-1.460000038	3.26	3	0.336308627	804	543	5	106	5
400	PI586360	Guinea	11.93000031	-1.460000038	3.26	2.9	0.292153538	804	543	5	106	5
401	PI586361	Guinea-caudatum	11.93000031	-1.460000038	2.97	2.9	0.164103782	804	543	5	106	5
402	PI586362	Guinea-caudatum	11.93000031	-1.460000038	3.53	2.9	0.411372277	804	543	5	106	5
403	PI586363	Guinea	12.32999992	-2.160000086	3.12	3.2	0.36280168	767	529	2	100	2
404	PI586364	Guinea-caudatum	12.32999992	-2.160000086	3.8	2.9	0.530591016	767	529	2	100	2
405	PI586365	Guinea-caudatum	12	-2.210000038	2.34	2.7	-0.202383452	809	548	3	105	6
406	PI586366	Guinea-caudatum	12.69999981	-2.099999905	3.1	2.3	-0.043425133	706	503	2	80	2
407	PI586367	Guinea	12.69999981	-2.099999905	2.97	2.7	0.075793605	706	503	2	80	2
408	PI586368	Guinea	11.64999962	-2.180000067	3.12	2.7	0.142026238	831	567	4	105	7
409	PI586369	Guinea-caudatum	11.64999962	-2.180000067	2.67	2.6	-0.100826748	831	567	4	105	7
410	PI586370	Guinea	12.10000038	-2.099999905	2.95	3	0.199427853	803	546	2	107	4
411	PI586371	Guinea-caudatum	11.26000023	-2.099999905	2.99	2.3	-0.091995731	900	598	5	128	598
412	PI586374	Guinea-caudatum	11.19999981	-2.019999981	2.84	2.4	-0.114073275	922	607	4	137	607
413	PI586377	Durra-caudatum	12.07999992	15.02999973	2.77	2.1	-0.277447102	502	401	0	84	0
414	PI586378	Caudatum	12.07999992	15.02999973	3.32	2.5	0.142026238	502	401	0	84	0
415	PI586387	Guinea-caudatum	12.56999969	14.44999981	3.52	2.9	0.406956768	400	324	0	63	0
416	PI586388	Guinea-caudatum	12.56999969	14.44999981	3.39	2.9	0.349555153	400	324	0	63	0
417	PI586394	Caudatum	12.47999954	14.44999981	3.53	2.91	0.415787786	418	338	0	66	0
418	PI586403	Durra-caudatum	11.03999996	14.14000034	4.06	4.69	1.435770327	798	586	0	77	0
419	PI586404	Caudatum	10.73999977	13.81000042	4.72	3.9	1.378368712	938	651	1	117	651
420	PI586405	Durra-caudatum	10.73999977	13.81000042	5.41	4.54	1.965631388	938	651	1	117	651
421	PI586464	Kafir	-25.20000076	31.20000076	3.05	3.55	0.486435927	743	355	40	355	40
422	PI586465	Kafir	-25.20000076	31.20000076	2.57	2.71	-0.096411239	743	355	40	355	40
423	PI586466	Kafir-caudatum	-29.60000038	30.37999916	2.94	2.78	0.097871149	894	386	53	377	53
424	PI586467	Kafir-bicolor	-29.60000038	30.37999916	2.33	2.11	-0.467313982	894	386	53	377	53
425	PI586470	Kafir-bicolor	-28.56999969	31.05999947	3.13	2.77	0.177350309	864	381	51	381	53
426	PI586471	Kafir-durra	-28.56999969	31.05999947	2.76	3.01	0.119948694	864	381	51	381	53
427	PI586472	Kafir-bicolor	-28.38999939	29.95000076	2.3	1.98	-0.537962123	740	354	31	354	31
428	PI586473	Kafir-durra	-28.38999939	29.95000076	2.22	2.63	-0.286278119	740	354	31	354	31
429	PI586476	Kafir-caudatum	-23.31999969	30.70999908	1.65	1.7	-0.948604445	587	339	18	312	18
430	PI586477	Guinea	-23.31999969	30.70999908	2.04	2.1	-0.599779247	587	339	18	312	18
431	PI586479	Kafir	-22.85000038	30.79000092	2.3	2	-0.529131106	629	357	16	357	16
432	PI586480	Guinea-kafir	-22.85000038	30.79000092	2.08	2	-0.6262723	629	357	16	357	16
433	PI586481	Kafir	-22.73999977	30.89999962	2.48	1.9	-0.493807035	579	335	14	335	14
434	PI586482	Caudatum-bicolor	-22.73999977	30.89999962	2.53	2.3	-0.295109137	579	335	14	335	14
435	PI586483	Guinea	-22.73999977	30.89999962	2.21	2.1	-0.524715597	579	335	14	335	14
436	PI586493	Guinea-kafir	-24.19000053	29.5	3.47	2.98	0.420203295	628	320	19	320	19
437	PI586498	Guinea-caudatum	-23.78000069	29.09000015	3.13	3.52	0.508513471	529	277	14	274	14
438	PI586499	Kafir-caudatum	-23.60000038	29.15999985	3.42	3.51	0.632147719	552	288	15	288	15
439	PI586500	Guinea-kafir	-23.60000038	29.15999985	3.42	3.18	0.486435927	552	288	15	288	15
440	PI586501	Guinea-kafir	-23.60000038	29.15999985	3.29	3.4	0.526175507	552	288	15	288	15
441	PI586503	Guinea-caudatum	-26	29.76000023	3.69	3.66	0.81759909	729	370	21	334	21
442	PI586510	Kafir	-23.45999908	29.80999947	3.07	3.08	0.287738029	975	522	40	522	40
443	PI586511	Kafir-caudatum	-23.45999908	29.80999947	3.46	3.6	0.689549334	975	522	40	522	40
444	PI619639	Guinea	-5.010000229	33.09000015	1.86	2.13	-0.666011879	960	480	0	150	32
445	PI619640	Guinea-caudatum	-5.340000153	30.39999962	2.04	2.51	-0.418743385	1116	513	2	219	33
446	PI619641	Guinea	-5.420000076	32.97999954	1.83	2.28	-0.613025773	1025	524	1	147	32
447	PI619642	Guinea	-5.070000172	32.38000107	1.8	2.24	-0.643934335	998	488	1	149	34
448	PI619643	Guinea	-3.589999914	33.09000015	2	2.48	-0.449651946	916	415	8	175	8
449	PI267621	Bicolor	7.599999905	37.20999908	3.76	1.26	-0.211214469	1394	659	85	245	632
450	PI646230	Caudatum	1.450000048	33.45000076	1.12	1.35	-1.337169223	1321	494	125	181	341
451	PI619688	Guinea-caudatum	1.919999957	33.95000076	2.22	2.5	-0.343679734	1127	388	96	144	376
452	PI619689	Caudatum	1.919999957	33.95000076	2.66	2.35	-0.215629978	1127	388	96	144	376
453	PI646233	Wild	2.019999981	33.63000107	0.77	0.62	-1.814044177	1289	458	97	144	431
454	PI619695	Caudatum	1.450000048	33.45000076	2.06	1.66	-0.785230618	1321	494	125	181	341
455	PI619696	Caudatum	1.5	33.25	2.97	2.15	-0.167059381	1274	468	113	177	302
456	PI619697	Caudatum	1.5	33.25	2.7	2.62	-0.078749204	1274	468	113	177	302
457	PI646234	Bicolor	1.5	33.25	1.21	1.08	-1.416648382	1274	468	113	177	302
458	PI619698	Caudatum	1.5	33.45000076	0.83	1.1	-1.5756067	1337	494	124	179	353
459	PI619701	Caudatum	1.909999967	33.29999924	2.63	2.4	-0.20679896	1315	471	105	146	419
460	PI619702	Wild	1.909999967	33.29999924	1.21	1.07	-1.421063891	1315	471	105	146	419
461	PI646236	Caudatum	1.799999952	32.83000183	3.21	2.13	-0.069918186	1332	465	126	159	413
462	PI619713	Guinea-caudatum	1.6923918	33.3161051	2.37	2.44	-0.303940155	1305	468	114	157	368
463	PI619716	Guinea-caudatum	0.569999993	31.72999954	2.45	2.66	-0.17147489	983	359	143	171	176
464	PI619719	Caudatum	1.980000019	32.97999954	2.43	1.8	-0.560039667	1315	479	108	139	397
465	PI619720	Caudatum	1.980000019	32.97999954	2.25	1.91	-0.590948229	1315	479	108	139	397
466	PI619721	Caudatum	1.980000019	32.97999954	1.93	1.86	-0.754322056	1315	479	108	139	397
467	PI619733	Guinea-caudatum	1.700000048	32.08000183	2.6	2.95	0.022807499	1133	391	123	165	343
468	PI646237	Caudatum	1.700000048	32.08000183	1.8	1.46	-0.988344025	1133	391	123	165	343
469	PI619734	Caudatum	1.700000048	32.08000183	1.86	1.53	-0.93094241	1133	391	123	165	343
470	PI619735	Bicolor	1.700000048	32.08000183	1.2	0.97	-1.469634488	1133	391	123	165	343
471	PI646239	Caudatum	1.470000029	32.29999924	1.77	1.61	-0.935357919	1355	496	165	195	307
472	PI646240	Caudatum	1.850000024	32.36000061	1.6	1.33	-1.134055816	1259	442	131	176	379
473	PI646241	Durra-caudatum	2.25	32.90000153	2.67	1.81	-0.449651946	1376	502	105	156	432
474	PI646242	Guinea-caudatum	2.150000095	33.25	3.17	2.8	0.20825887	1326	503	94	133	462
475	PI646243	Guinea-caudatum	2.150000095	33.25	2	1.63	-0.824970198	1326	503	94	133	462
476	PI620610	Caudatum	2.150000095	33.25	3.77	2.79	0.468773892	1326	503	94	133	462
477	PI620611	Caudatum-bicolor	2.230000019	32.58000183	1.15	1.17	-1.403401855	1283	487	112	176	422
478	PI619765	Caudatum	2.470000029	33.20000076	3.09	3.91	0.663056281	1246	494	77	117	465
479	PI646245	Guinea-caudatum	2.730000019	33.47999954	2.49	2.15	-0.379003805	1094	453	67	100	450
480	PI646246	Guinea-caudatum	2.630000114	33.47999954	2.68	2.07	-0.330433208	1108	450	71	105	441
481	PI619773	Guinea-caudatum	3	33.25	2.54	2.59	-0.162643872	1163	483	65	101	483
482	PI646247	Caudatum	3.369999886	33.04999924	3.96	3.34	0.795521546	1079	446	58	93	433
483	PI646248	Wild	3.329999924	32.52999878	0.95	0.86	-1.628592806	1285	494	63	109	494
484	PI646249	Caudatum	3.150000095	32.88000107	2.23	2.32	-0.418743385	1273	497	67	106	495
485	PI619807	Guinea-caudatum	3.349999905	33.33000183	4.02	4.45	1.31213608	997	422	59	92	422
486	PI646250	Guinea-caudatum	3.25	33.27000046	1.56	1.76	-0.961850972	1057	446	61	92	446
487	PI619813	Bicolor	3.150000095	32.88000107	1.62	1.74	-0.944188936	1273	497	67	106	495
488	PI619816	Caudatum	3.119999886	32.15000153	2.41	1.84	-0.55120865	1343	524	62	104	512
489	PI646251	Caudatum	2.779999971	32.29999924	2.24	2.21	-0.462898473	1506	581	85	137	555
490	PI213900	Bicolor	-1.169999957	36.47999954	1.8	1.05	-1.169379887	798	417	57	310	73
491	PI646252	Caudatum	2.779999971	32.29999924	2.23	2.31	-0.423158893	1506	581	85	137	555
492	PI619829	Guinea-caudatum	2.099999905	32.16999817	1.7	2.04	-0.7763996	1265	465	118	169	407
493	PI619830	Caudatum	2.099999905	32.16999817	2.64	2.15	-0.312771172	1265	465	118	169	407
494	PI646254	Guinea-caudatum	2.619999886	31.93000031	2.38	1.69	-0.630687809	1293	504	85	131	504
495	PI619838	Caudatum	2.619999886	31.93000031	3.57	2.95	0.451111856	1293	504	85	131	504
496	PI646255	Caudatum	2.480000019	31.07999992	2.84	2.67	0.005145464	1104	442	75	210	442
497	PI646256	Caudatum	2.480000019	31.07999992	1.85	1.76	-0.833801215	1104	442	75	210	442
498	PI646259	Caudatum	2.410000086	30.97999954	2.12	2.02	-0.599779247	1333	514	110	145	514
499	PI646260	Caudatum	2.410000086	30.97999954	1.72	1.5	-1.00600606	1333	514	110	145	514
500	PI646261	Caudatum	2.519999981	30.92000008	2.34	2.42	-0.326017699	1473	568	120	290	568
501	PI646262	Caudatum	2.519999981	30.92000008	1.73	1.62	-0.948604445	1473	568	120	290	568
502	PI646263	Caudatum	2.5	30.79999924	2	1.87	-0.718997986	1475	569	133	179	569
503	PI646264	Caudatum	2.5	30.79999924	0.63	1.36	-1.549113647	1475	569	133	179	569
504	PI646266	Caudatum	3.019999981	30.92000008	2.69	2.8	-0.003685554	1399	580	94	139	524
505	PI646267	Caudatum	3.019999981	30.92000008	1.85	1.63	-0.89120283	1399	580	94	139	524
506	PI619863	Guinea-caudatum	2.569999933	31.21999931	1.99	2.19	-0.582117212	1059	426	67	110	426
507	PI646271	Guinea-caudatum	3.049999952	31.03000069	2.97	2.92	0.1729348	1284	535	83	134	535
508	PI619879	Guinea-caudatum	2.299999952	31.20000076	3.15	2.52	0.075793605	1055	410	75	112	410
509	PI646279	Caudatum	2.299999952	31.20000076	1.76	1.83	-0.842632233	1055	410	75	112	410
510	PI646280	Caudatum	2.25999999	32.88999939	2.19	1.91	-0.617441282	1376	503	104	155	434
511	PI646281	Caudatum	2.25999999	32.88999939	2.48	2.02	-0.440820929	1376	503	104	155	434
512	PI619890	Caudatum	2.25999999	32.88999939	2.67	2.84	0.005145464	1376	503	104	155	434
513	PI646283	Caudatum	1.049999952	34.02000046	0.92	1.16	-1.509374068	1162	423	136	184	331
514	PI620615	Caudatum	1.149999976	34.20000076	2.48	2.51	-0.224460996	1226	441	130	182	370
515	PI619896	Caudatum	1.149999976	34.20000076	2.46	2.16	-0.387834823	1226	441	130	182	370
516	PI619897	Guinea-caudatum	1.049999952	34.29999924	2.66	2.18	-0.290693628	1960	680	208	282	564
517	PI619901	Caudatum	0.839999974	34.16999817	1.74	1.48	-1.00600606	1234	434	175	212	311
518	PI619902	Caudatum	0.839999974	34.16999817	2.49	2.19	-0.36134177	1234	434	175	212	311
519	PI619903	Caudatum	0.730000019	34.09999847	2.49	2.22	-0.348095243	1378	500	204	247	316
520	PI620617	Guinea-caudatum	0.730000019	34.09999847	2.19	2.03	-0.564455176	1378	500	204	247	316
521	PI619904	Guinea-caudatum	1.299999952	34.15000153	2.06	2.11	-0.58653272	1208	458	119	172	371
522	PI646289	Guinea-caudatum	1.169999957	34	1.96	1.85	-0.745491039	1209	460	133	184	355
523	PI646290	Caudatum	0.589999974	33.09000015	2.07	2.03	-0.617441282	1276	446	211	242	240
524	PI646291	Caudatum	1.029999971	34.06000137	2	1.49	-0.886787321	1145	417	138	183	326
525	PI646292	Caudatum	0.07	33.54000092	0.85	0.73	-1.730149509	1341	547	171	338	171
526	PI646293	Caudatum	1.049999952	33.75	1.73	1.5	-1.001590551	1300	488	157	202	335
527	PI619920	Caudatum	0.469999999	33.45000076	0.73	1.13	-1.606515262	1341	469	227	264	237
528	PI619921	Wild	0.300000012	33.54999924	1.38	1.4	-1.200288449	1361	499	194	322	194
529	PI619928	Caudatum	0.319999993	33.97999954	1.63	1.42	-1.08106971	1398	533	223	276	236
530	PI646294	Guinea-caudatum	0.319999993	33.97999954	1.19	1.56	-1.213534975	1398	533	223	276	236
531	PI619930	Guinea-caudatum	0.300000012	33.34999847	1.68	2.16	-0.732244512	1427	543	210	327	210
532	PI619932	Wild	0.300000012	33.34999847	2.2	2.64	-0.290693628	1427	543	210	327	210
533	PI619933	Caudatum	0.560000002	33.29999924	1.62	1.43	-1.08106971	1288	457	200	239	244
534	PI619935	Durra-caudatum	0.349999994	33.5	1.93	1.73	-0.811723671	1363	487	204	310	204
535	PI619938	Caudatum	1.350000024	33.40000153	2.27	1.55	-0.74107553	1283	485	132	186	310
536	PI619939	Caudatum	1.350000024	33.40000153	2.03	1.46	-0.886787321	1283	485	132	186	310
537	PI619941	Guinea-caudatum	1.399999976	33.5	2.61	2.37	-0.228876505	1320	499	129	184	343
538	PI619950	Guinea-caudatum	1.350000024	33.5	2.1	1.67	-0.763153074	1313	497	135	187	336
539	PI646295	Caudatum	1.580000043	33.90000153	3.01	2.12	-0.162643872	1211	470	108	150	376
540	PI619955	Caudatum	1.480000019	33.93000031	2.97	2.41	-0.052256151	1239	491	109	156	386
541	PI619956	Durra	1.480000019	33.93000031	1.98	1.47	-0.904449357	1239	491	109	156	386
542	PI619958	Guinea-caudatum	1.200000048	33.54000092	2.52	2.49	-0.215629978	1316	497	153	197	333
543	PI619959	Guinea-caudatum	1.200000048	33.54000092	2.78	2.37	-0.153812854	1316	497	153	197	333
544	PI619960	Caudatum	1.200000048	33.54000092	2.33	1.93	-0.546793141	1316	497	153	197	333
545	PI646296	Caudatum	1.220000029	33.40000153	2.57	2.44	-0.215629978	1270	485	145	190	301
546	PI619962	Caudatum	1.220000029	33.40000153	2.57	2.25	-0.299524646	1270	485	145	190	301
547	PI646297	Caudatum	-0.649999976	30.64999962	1.7	1.38	-1.067823184	973	342	118	217	133
548	PI619970	Caudatum	-0.600000024	30.64999962	2.27	2.23	-0.440820929	940	342	115	204	126
549	PI619972	Caudatum	-0.600000024	30.64999962	2.06	1.94	-0.661596371	940	342	115	204	126
550	PI619978	Caudatum	-0.449999988	30.39999962	1.35	1.44	-1.19587294	1115	394	157	242	178
551	PI619981	Caudatum-bicolor	-0.449999988	30.39999962	2.14	1.48	-0.829385706	1115	394	157	242	178
552	PI619982	Caudatum	-0.419999987	30.27000046	1.91	1.54	-0.904449357	1212	430	171	263	189
553	PI619983	Caudatum	-0.419999987	30.27000046	1.9	1.51	-0.922111392	1212	430	171	263	189
554	PI619986	Caudatum	1.299999952	30.56999969	2.69	2.41	-0.175890399	951	329	96	126	278
555	PI619987	Caudatum	-1.279999971	29.68000031	2.38	2.5	-0.273031593	1373	463	149	351	190
556	PI619988	Caudatum	-1.279999971	29.68000031	2.72	2.32	-0.202383452	1373	463	149	351	190
557	PI619989	Caudatum	-1.279999971	29.68000031	2.92	2.66	0.036054026	1373	463	149	351	190
558	PI619994	Caudatum	-1.129999995	29.70000076	2.83	2.23	-0.193552434	1371	444	167	358	188
559	PI620007	Caudatum	-0.850000024	30	1.7	1.52	-1.00600606	1108	387	138	249	157
560	PI646303	Caudatum	-0.800000012	29.92000008	2.49	2.54	-0.20679896	1196	414	161	264	176
561	PI620020	Caudatum	-0.800000012	29.92000008	1.7	1.42	-1.050161148	1196	414	161	264	176
562	PI646304	Caudatum	-0.720000029	29.85000038	2.15	1.97	-0.608610265	1125	397	163	225	182
563	PI620024	Guinea-caudatum	-0.600000024	29.79999924	2.17	1.38	-0.860294268	1059	372	163	200	190
564	PI620026	Caudatum	-0.600000024	29.79999924	1.54	1.52	-1.076654201	1059	372	163	200	190
565	PI646306	Caudatum	-0.140000001	30.05999947	1.7	1.92	-0.829385706	905	316	143	167	273
566	PI620050	Caudatum	-0.140000001	30.05999947	1.85	1.91	-0.767568583	905	316	143	167	273
567	PI646307	Bicolor	-0.109999999	30.07999992	1.12	0.93	-1.522620594	889	310	139	256	267
568	PI620055	Caudatum	0.310000002	30.15999985	1.9	1.4	-0.970681989	1058	370	157	180	312
569	PI620072	Caudatum	-0.02	29.77000046	1.75	1.71	-0.900033848	978	347	160	173	302
570	PI620083	Caudatum	0.129999995	30.06999969	1.73	1.7	-0.913280374	923	322	138	153	271
571	PI620086	Caudatum	0.159999996	30.10000038	2.2	1.57	-0.763153074	920	320	136	246	269
572	PI620090	Wild	0.170000002	30.11000061	0.59	2.43	-1.094316237	917	319	135	245	267
573	PI620092	Caudatum	0.230000004	30.09000015	1.69	1.54	-1.001590551	1319	458	209	242	401
574	PI620094	Caudatum	0.189999998	30.10000038	2.27	1.4	-0.807308162	931	324	139	152	272
575	PI620097	Caudatum	0.180000007	30.22999954	2.24	1.39	-0.824970198	924	322	132	152	269
576	PI620102	Caudatum	0.200000003	30.10000038	1.52	1.58	-1.058992166	939	327	139	152	274
577	PI620105	Caudatum	0.219999999	30.12000084	1.85	1.5	-0.948604445	978	341	145	259	286
578	PI620106	Caudatum	0.219999999	30.12000084	0.85	0.73	-1.730149509	978	341	145	259	286
579	PI620110	Caudatum	0.289999992	30.10000038	1.7	1.66	-0.944188936	1120	396	172	197	337
580	PI620111	Caudatum	0.670000017	30.28000069	1.63	1.41	-1.085485219	1470	553	200	393	261
581	PI620112	Guinea-caudatum	0.670000017	30.28000069	2.41	2.32	-0.339264226	1470	553	200	393	261
582	PI620119	Guinea-caudatum	0.4561088	31.0348037	1.51	1.88	-0.93094241	1083	402	150	189	201
583	PI620120	Caudatum	0.4561088	31.0348037	1.37	1.77	-1.041330131	1083	402	150	189	201
584	PI620121	Caudatum	0.270000011	31.20000076	1.3	1.38	-1.244443537	919	336	139	173	224
585	PI620122	Caudatum	0.270000011	31.20000076	1.26	1.22	-1.332753714	919	336	139	173	224
586	PI620129	Caudatum	0.150000006	30.29999924	2	1.75	-0.771984092	925	323	131	154	269
587	PI646312	Wild	0.419999987	30.07999992	0.98	1.9	-1.15613336	1325	466	207	349	400
588	PI620140	Caudatum	0.419999987	30.07999992	2.45	2.23	-0.36134177	1325	466	207	349	400
589	PI646313	Caudatum	0.479999989	30.14999962	1	1.27	-1.4254794	1425	534	217	377	242
590	PI620150	Caudatum	0.370000005	30.10000038	1.85	1.52	-0.939773427	1310	476	203	233	229
591	PI620156	Caudatum	0.449999988	30.20000076	1.95	1.93	-0.714582477	1313	483	202	346	225
592	PI620157	Caudatum	0.449999988	30.20000076	1.77	1.77	-0.864709777	1313	483	202	346	225
593	PI646315	Caudatum	0.059999999	30.23999977	1.69	1.56	-0.992759533	906	317	132	153	266
594	PI620624	Guinea-caudatum	0.300000012	31.15999985	2.86	2.8	0.071378096	936	342	139	174	233
595	PI620173	Durra-bicolor	0.280000001	31.18000031	1.36	1.45	-1.187041922	929	341	140	174	156
596	PI646316	Caudatum	0.200000003	31.39999962	0.91	1.17	-1.509374068	890	325	127	180	127
597	PI646317	Caudatum	0.200000003	31.39999962	1.33	1.48	-1.187041922	890	325	127	180	127
598	PI646319	Caudatum	0.209999993	31.38999939	1.77	1.61	-0.935357919	895	327	130	180	130
599	PI646320	Durra-bicolor	0.419999987	31.29999924	1.78	1.62	-0.926526901	1011	374	149	186	176
600	PI620180	Caudatum	-0.980000019	31.40999985	1.82	1.46	-0.979513007	1065	463	70	397	70
601	PI620181	Caudatum	-0.980000019	31.40999985	1.75	1.39	-1.041330131	1065	463	70	397	70
602	PI646321	Caudatum	-0.419999987	31.29999924	1.9	1.86	-0.767568583	839	310	83	199	83
603	PI646322	Caudatum	-0.720000029	31.39999962	1.18	1.34	-1.315091679	952	402	74	337	167
604	PI646323	Caudatum	-0.720000029	31.39999962	1.69	1.43	-1.050161148	952	402	74	337	167
605	PI646324	Caudatum	-0.319999993	31.12000084	1.71	1.72	-0.913280374	805	287	92	184	104
606	PI646325	Guinea-caudatum	-0.319999993	31.12000084	1.96	1.67	-0.824970198	805	287	92	184	104
607	PI620367	Guinea	-7.409999847	36.97000122	2.3	2.54	-0.290693628	1144	608	33	380	36
608	PI620368	Guinea	-6.96999979	36.90000153	2.4	3.27	0.075793605	929	464	30	338	30
609	PI620369	Guinea	-6.820000172	37.65999985	2	2.28	-0.537962123	945	434	49	341	49
610	PI620370	Guinea-caudatum	-6.150000095	36.86000061	2.8	3.01	0.137610729	780	394	12	301	15
611	PI620371	Guinea	-6.820000172	37.65999985	2.1	2.34	-0.467313982	945	434	49	341	49
612	PI620372	Guinea	-6.269999981	36.86999893	2.5	2.7	-0.13173531	806	410	12	311	15
613	PI620373	Guinea	-6.170000076	35.74000168	2.5	2.45	-0.242123031	565	362	0	279	0
614	PI620375	Caudatum-bicolor	-6.28000021	36.75	0.99	1.2	-1.46080347	753	391	7	386	10
615	PI620376	Guinea-caudatum	-6.329999924	36.65999985	2.6	2.24	-0.290693628	692	377	6	377	8
616	PI620377	Caudatum	-6.329999924	36.65999985	1.8	2.1	-0.705751459	692	377	6	377	8
617	PI620382	Guinea	-6.199999809	36.40999985	2.6	2.81	-0.039009625	618	371	4	282	5
618	PI620383	Caudatum	-6.199999809	36.40999985	2.1	2.97	-0.189136925	618	371	4	282	5
619	PI620385	Guinea	-5.900000095	35.95000076	2.8	2.92	0.097871149	771	478	0	359	1
620	PI620386	Guinea	-5.900000095	35.95000076	2.3	2.74	-0.202383452	771	478	0	359	1
621	PI620396	Guinea	-5.980000019	35.72999954	2.3	2.47	-0.32160219	626	407	0	305	0
622	PI620405	Caudatum	-4.900000095	35.77999878	1.5	2.26	-0.767568583	719	419	1	282	2
623	PI620406	Caudatum	-4.900000095	35.77999878	2.1	2.29	-0.489391526	719	419	1	282	2
624	PI620409	Guinea	-4.900000095	35.77999878	1.6	2.59	-0.577701703	719	419	1	282	2
625	PI620411	Guinea	-6.170000076	35.77999878	2	2.51	-0.43640542	573	367	0	282	0
626	PI620414	Durra	-3.359999895	36.66999817	1.6	1.96	-0.85587876	1082	619	37	293	50
627	PI620415	Caudatum	-3.359999895	36.66999817	1.6	2.46	-0.635103318	1082	619	37	293	50
628	PI620416	Caudatum	-4.21999979	35.54999924	2.1	2.81	-0.259785066	824	410	7	315	9
629	PI620417	Caudatum	-4.210000038	35.74000168	2.5	3.09	0.040469535	831	421	6	312	7
630	PI620418	Guinea	-4.210000038	35.75	2.2	2.65	-0.286278119	831	424	6	310	7
631	PI620423	Caudatum	-5.690000057	34.47999954	2.9	2.54	-0.025763098	621	383	0	178	1
632	PI620424	Caudatum	-5.690000057	34.47999954	3.4	3.99	0.835261125	621	383	0	178	1
633	PI620430	Guinea	-4.739999771	34.54000092	2.6	3.07	0.075793605	706	405	0	210	0
634	PI620431	Guinea	-4.739999771	34.54000092	2.7	3.25	0.199427853	706	405	0	210	0
635	PI620434	Guinea	-4.860000134	32.93000031	2.5	3.11	0.049300552	895	442	1	140	31
636	PI620435	Caudatum	-4.860000134	32.93000031	0.97	1.13	-1.50054305	895	442	1	140	31
637	PI646387	Guinea-caudatum	-4.81799984	34.74000168	2.6	3.36	0.203843362	682	400	0	206	0
638	PI620446	Guinea-caudatum	-5.090000153	34.95999908	3.1	3.74	0.592408139	631	374	0	177	0
639	PI620447	Guinea	-4.349999905	34.34999847	2.7	3.85	0.464358383	791	407	3	220	3
640	PI620448	Guinea-caudatum	-4.349999905	34.34999847	1.6	2.64	-0.555624159	791	407	3	220	3
641	PI620449	Guinea	-5.679999828	34.70999908	2.2	3.14	-0.069918186	616	379	0	175	1
642	PI620453	Guinea	-4.260000229	34.36000061	1.7	2.79	-0.445236438	793	408	3	218	3
643	PI620454	Guinea	-5.079999924	34.79000092	2	2.93	-0.250954049	635	378	0	180	0
644	PI620459	Guinea	-6.409999847	35.00999832	2.2	2.94	-0.158228363	566	361	0	283	0
645	PI620460	Durra	-6.409999847	35.00999832	1.68	2.66	-0.51146907	566	361	0	283	0
646	PI620461	Guinea	-4.989999771	34.72999954	2.3	3.09	-0.047840642	657	389	0	189	0
647	PI646388	Guinea	-4.989999771	34.72999954	2.1	2.99	-0.180305907	657	389	0	189	0
648	PI620463	Guinea	-4.900000095	34.72999954	2.4	3.12	0.009560973	664	391	0	196	0
649	PI646389	Guinea-caudatum	-4.820000172	36.74000168	2.2	2.55	-0.330433208	584	300	10	254	11
650	PI620466	Guinea	-4.820000172	36.86999893	1.9	2.95	-0.286278119	578	292	12	259	13
651	PI620467	Guinea	-4.820000172	36.86999893	2.4	2.88	-0.096411239	578	292	12	259	13
652	PI620469	Guinea	-5.710000038	34.54999924	2	2.64	-0.379003805	618	381	0	177	1
653	PI620472	Guinea	-6.050000191	35.00999832	1.7	2.35	-0.639518826	581	345	0	279	0
654	PI620473	Guinea	-6.050000191	35.00999832	2	2.54	-0.423158893	581	345	0	279	0
655	PI620475	Guinea	-4.820000172	35.00999832	1.8	2.95	-0.330433208	643	362	0	185	0
656	PI620476	Guinea	-4.820000172	35.00999832	2.7	2.6	-0.087580222	643	362	0	185	0
657	PI620477	Durra	-6.260000229	35.18999863	2.4	2.94	-0.069918186	568	346	0	274	0
658	PI620478	Caudatum	-6.260000229	35.18999863	1.7	2.59	-0.533546614	568	346	0	274	0
659	PI620479	Guinea	-5.400000095	35.29999924	1.7	2.43	-0.604194756	581	338	0	274	0
660	PI620480	Guinea	-6.03000021	36.31999969	1.69	2.54	-0.560039667	866	440	22	337	22
661	PI620483	Bicolor	-6.03000021	36.31000137	2	2.4	-0.484976017	861	438	21	336	21
662	PI620484	Guinea	-6.03000021	36.31000137	1.5	2.24	-0.7763996	861	438	21	336	21
663	PI620493	Guinea	-5.880000114	35.11000061	2	2.4	-0.484976017	580	339	0	276	0
664	PI620494	Guinea	-5.880000114	35.11000061	2.5	2.55	-0.197967943	580	339	0	276	0
665	PI620495	Guinea	-5.710000038	34.97999954	2.1	2.46	-0.414327876	592	348	0	163	0
666	PI620496	Guinea	-5.710000038	34.97999954	1.8	2.54	-0.51146907	592	348	0	163	0
667	PI620500	Guinea	-5.449999809	34.97999954	1.8	2.82	-0.387834823	584	350	0	289	0
668	PI620501	Guinea	-5.449999809	34.97999954	2.4	2.79	-0.136150819	584	350	0	289	0
669	PI620514	Durra	-4.400000095	34.38999939	2	3.24	-0.114073275	758	401	2	215	2
670	PI620515	Caudatum	-4.260000229	34.74000168	2	2.26	-0.546793141	739	386	4	212	4
671	PI620516	Guinea	-4.880000114	33.00999832	2.6	2.68	-0.096411239	899	449	1	140	31
672	PI620517	Guinea	-4.880000114	33.00999832	2.5	2.87	-0.05667166	899	449	1	140	31
673	PI620519	Guinea	-5.070000172	32.72999954	2.4	3.22	0.053716061	937	470	0	146	30
674	PI620520	Guinea	-4.889999866	33.11000061	2.2	2.75	-0.242123031	905	458	1	140	32
675	PI620521	Guinea	-4.21999979	33.18000031	2.4	2.84	-0.114073275	823	403	4	138	41
676	PI620522	Guinea-caudatum	-3.730000019	33.31000137	1.5	1.63	-1.04574564	887	413	8	151	52
677	PI620523	Guinea	-3.660000086	33.41999817	2	2.68	-0.36134177	823	379	7	138	7
678	PI620524	Caudatum	-3.660000086	33.41999817	2.3	3.29	0.040469535	823	379	7	138	7
679	PI620525	Caudatum	-3.660000086	33.41999817	2.1	2.66	-0.326017699	823	379	7	138	7
680	PI620527	Guinea	-3.660000086	33.49000168	1.9	2.69	-0.401081349	821	380	6	137	6
681	PI620529	Guinea	-2.99000001	33.97999954	2	2.7	-0.352510752	844	383	14	163	14
682	PI620535	Caudatum	-2.579999924	33.34999847	1.6	2	-0.838216724	964	415	25	230	25
683	PI646390	Caudatum	-2.50999999	32.88999939	2	2.11	-0.613025773	1057	427	40	277	40
684	PI620536	Guinea-caudatum	-2.50999999	32.88999939	1.5	1.88	-0.935357919	1057	427	40	277	40
685	PI620537	Guinea	-2.960000038	33.33000183	2	2.6	-0.39666584	843	373	16	177	72
686	PI620538	Guinea	-2.960000038	33.33000183	1.6	2.42	-0.652765353	843	373	16	177	72
687	PI620539	Guinea	-2.960000038	33.33000183	2.2	2.45	-0.374588296	843	373	16	177	72
688	PI620544	Caudatum	-4.230000019	33.45999908	1.6	2.63	-0.560039667	813	395	2	122	39
689	PI620545	Guinea-caudatum	-4.230000019	33.45999908	1.57	2.08	-0.81613918	813	395	2	122	39
690	PI620547	Caudatum	-4.28000021	33.86999893	2.4	3.44	0.150857255	743	370	1	98	1
691	PI620548	Guinea-caudatum	-4.28000021	33.86999893	2.4	3.21	0.049300552	743	370	1	98	1
692	PI646391	Guinea-caudatum	-1.700000048	34.27999878	2.8	2.73	0.013976482	1046	415	109	293	109
693	PI620557	Caudatum	-1.700000048	34.27999878	3.2	4.06	0.77785951	1046	415	109	293	109
694	PI646392	Guinea	-4.889999866	38.45999908	2	2.41	-0.480560508	1338	658	173	274	195
695	PI620560	Caudatum	-4.889999866	38.45999908	2	2.99	-0.224460996	1338	658	173	274	195
696	PI620564	Guinea	-5.78000021	34.88999939	2.1	2.43	-0.427574402	604	360	0	164	0
697	PI620565	Durra	-5.78000021	34.88999939	2.1	2.7	-0.308355664	604	360	0	164	0
698	PI620567	Guinea-caudatum	-6.170000076	35.72999954	2.9	2.88	0.124364202	563	362	0	279	0
699	PI620570	Guinea-caudatum	-7.400000095	35.79000092	2.3	2.91	-0.127319801	614	384	0	167	0
700	PI620572	Guinea	-6.840000153	36.99000168	2.2	2.95	-0.153812854	976	483	34	342	34
701	PI620578	Caudatum-bicolor	-2.829999924	33.08000183	1.7	2.48	-0.582117212	928	384	22	224	82
702	PI620579	Caudatum	-2.710000038	33.00999832	1.8	2.75	-0.418743385	974	393	28	247	92
703	PI570498	Bicolor	7.269999981	28.68000031	2.62	1.47	-0.621856791	1060	573	3	220	556
704	PI570504	Caudatum	8.420000076	25.59000015	3.66	2.78	0.415787786	1092	640	2	191	3
705	PI570505	Caudatum	8.420000076	25.59000015	2.91	3.57	0.433449821	1092	640	2	191	3
706	PI570518	Caudatum	6.550000191	30.5	3.37	2.83	0.309815574	899	449	5	105	449
707	PI570524	Caudatum	13.03999996	30.20000076	3.92	2.97	0.614485683	352	294	0	41	0
708	PI570549	Caudatum	19.13999939	32.40000153	3.54	4.21	0.994219444	16	16	0	15	0
709	PI570575	Caudatum	6.550000191	30.5	2.7	2.79	-0.003685554	899	449	5	105	449
710	PI570588	Caudatum	4.239999771	32.33000183	3.25	3.09	0.371632697	1289	551	54	94	551
711	PI570603	Caudatum	12.34000015	28.70000076	3.4	2.39	0.128779711	427	326	0	82	0
712	PI570511	Caudatum	13.5	23.5	4.67	3.18	1.038374532	515	436	0	69	0
713	PI658758	Bicolor	11.03999996	7.420000076	0.79	NA	-1.58634638	1119	729	1	177	2
714	PI647018	Durra-caudatum	11.77000046	8.430000305	5.5	4.28	1.890567738	823	602	0	81	0
715	PI647019	Durra-caudatum	11.25	8.399999619	4.7	4.08	1.449016854	971	676	0	123	1
716	PI647020	Durra-caudatum	11.25	8.399999619	4.9	5.31	2.080434618	971	676	0	123	1
717	PI647021	Durra-caudatum	11.25	8.399999619	5	5.3	2.120174197	971	676	0	123	1
718	PI647022	Durra-caudatum	9.829999924	8.850000381	4.2	5.53	1.868490193	1355	795	5	298	795
719	PI647023	Durra-caudatum	10.18000031	8.859999657	5.5	5.67	2.504323466	1259	791	2	230	791
720	PI647024	Durra-caudatum	12.22999954	8.229999542	4.3	4.77	1.57706661	739	558	0	166	0
721	PI647025	Durra-caudatum	12.55000019	7.829999924	5.2	5.22	2.173160303	714	549	0	150	0
722	PI647026	Durra-caudatum	12.77000046	6.789999962	4.6	4.71	1.683038822	657	505	0	49	0
723	PI647027	Durra-caudatum	11	8.829999924	6.3	5.07	2.592633643	1009	700	1	132	1
724	PI647028	Durra-caudatum	12.80000019	8.25	4.66	4.46	1.599144154	618	492	0	115	0
725	PI647029	Durra-caudatum	13.44999981	5.659999847	5.52	4.46	1.978877914	529	415	0	104	0
726	PI612776	Durra	15.06999969	-10.34000015	3.4	3.24	0.504097963	544	434	0	80	0
727	PI612777	Durra	15.06999969	-10.34000015	5.28	4.35	1.824335105	544	434	0	80	0
728	PI570604	Guinea-kafir	14.27000046	32.16999817	3.39	1.98	-0.05667166	223	197	0	21	0
729	PI570494	Caudatum	8.369999886	33.02999878	3.73	2.92	0.508513471	868	480	5	59	471
730	PI570550	Caudatum	15.03999996	33.09999847	3.74	3.61	0.81759909	201	179	0	86	0
731	PI570554	Caudatum	16.39999962	33.25	5	4.16	1.61680619	112	103	0	38	0
732	PI570546	Caudatum	14.23999977	33.15999985	4.93	4.4	1.69186984	300	263	0	32	0
733	PI570528	Caudatum	19.31999969	30.25	3.12	2.43	0.022807499	11	11	0	11	0
734	PI597953	Guinea-bicolor	12.51000023	7.730000019	3	3.35	0.376048206	727	556	0	155	0
735	PI562989	Kafir-bicolor	11.85999966	9.010000229	3.52	2.44	0.203843362	729	555	0	160	0
736	PI597954	Guinea	10.35999966	5.349999905	3.54	2.61	0.287738029	1144	720	4	164	720
737	PI563009	Guinea-caudatum	11	7.849999905	3.9	4.1	1.104607164	1073	715	1	158	2
738	PI563151	Durra-caudatum	-0.5375722	34.46859	2.14	2.6	-0.334848717	1352	555	219	257	238
739	PI563153	Kafir	-1.950000048	37.25	1.76	1.68	-0.908864866	686	306	10	295	16
740	PI563154	Guinea-kafir	0.159999996	34.59999847	2.97	2.29	-0.105242257	1853	690	268	324	451
741	PI563155	Caudatum	-0.090000004	34.75	3.36	2.83	0.305400065	1301	537	225	309	225
742	PI563156	Guinea-bicolor	0.280000001	34.70000076	2.24	2.31	-0.418743385	1835	680	248	314	478
743	PI563157	Caudatum	0.379999995	34.18999863	2.4	2.92	-0.078749204	1641	619	234	279	325
744	PI563163	Kafir-caudatum	-0.07	34.81000137	2.29	1.65	-0.688089424	1300	530	229	312	229
745	PI563194	Kafir-bicolor	-0.5375722	34.46859	1.41	1.47	-1.15613336	1352	555	219	257	238
746	PI563196	Guinea-caudatum	-0.090000004	34.75	1.81	2.32	-0.604194756	1301	537	225	309	225
747	PI563198	Guinea-durra	-0.180000007	34.90999985	2.64	3	0.062547079	1215	487	217	299	222
748	PI563199	Guinea-caudatum	0.050000001	34.65000153	2.44	2.43	-0.277447102	1840	692	304	346	395
749	PI563200	Caudatum	-0.5	34.70999908	1.76	2.34	-0.617441282	1423	547	229	272	300
750	PI563207	Bicolor	0.050000001	34.65000153	1.85	1.56	-0.922111392	1840	692	304	346	395
751	PI563209	Caudatum	0.460000008	34.24000168	2.81	3.17	0.212674379	1696	641	238	278	348
752	PI563219	Kafir	0.159999996	31.36000061	2.59	2.24	-0.295109137	884	324	125	181	125
753	PI563289	Kafir-durra	-25.8422202	28.1029145	2.73	2.57	-0.087580222	708	354	18	332	18
754	PI570584	Caudatum	4.539999962	29.27000046	4.97	3.09	1.131100217	1507	605	57	261	605
755	PI571253	Caudatum	13.5	23.5	3.12	2.9	0.230336415	515	436	0	69	0
756	PI571256	Caudatum	9.579999924	33.43999863	3.86	3.04	0.618901192	747	416	1	36	416
757	PI571262	Caudatum	19.32999992	30.25	3.75	2.69	0.415787786	11	11	0	11	0
758	PI571273	Caudatum	6.480000019	29.42000008	4.7	4.16	1.484340925	1048	516	6	123	504
759	PI571275	Caudatum	14.22000027	30.42000008	3.65	2.94	0.482020418	205	190	0	10	0
760	PI571299	Caudatum	14.18999958	33.33000183	3.15	2.57	0.097871149	324	278	0	38	0
761	PI571302	Caudatum	15.13000011	35.38000107	3.35	2.58	0.190596835	310	253	0	49	0
762	IS10068	Guinea-bicolor	10.6333	-4.76666	2.92	2.66	0.036054026	1085	678	9	187	14
763	IS10189	Guinea	11.19999981	-4.300000191	3.06	2.47	0.013976482	1054	675	6	170	675
764	IS10191	Guinea	12.01000023	-0.100000001	3.63	2.89	0.451111856	800	555	3	102	3
765	IS1036	Durra	18.64999962	72.87000275	2.74	2.31	-0.197967943	2339	1907	0	582	3
766	IS1106	Durra	12.97000027	77.58000183	2.54	NA	-0.20266786	848	456	14	144	73
767	IS1107	Caudatum	22.42000008	75.54000092	2.65	2.66	-0.083164713	923	759	2	110	9
768	IS11424	Durra-bicolor	4.880000114	38.08000183	1.86	1.57	-0.913280374	657	330	50	152	50
769	IS11431	Guinea-caudatum	6.179999828	35.56000137	5.67	2.66	1.250318956	1660	568	216	308	486
770	IS1182	Guinea	25.57999992	85.25	1.84	1.43	-0.983928516	954	689	17	427	23
771	IS1186	Guinea-caudatum	12.93000031	79.12999725	2.11	NA	-0.542657439	961	477	21	159	216
772	IS1187	Guinea	16.70999908	81.11000061	2.3	NA	-0.392429485	992	585	15	177	52
773	IS12031	Durra-bicolor	7.15	40.71667	2.47	1.8	-0.542377632	1129	589	44	589	78
774	IS12106	Durra-bicolor	7.480000019	45.15999985	1.7	1.64	-0.953019954	276	150	5	150	28
775	IS1236	Bicolor	10.60000038	78.41000366	1.99	NA	-0.637538252	810	429	40	131	208
776	IS1240	Bicolor	12.14999962	77.11000061	2.29	NA	-0.40033622	714	336	13	202	80
777	IS1243	Bicolor	9.170000076	77.86000061	1.78	NA	-0.803579674	765	455	74	128	310
778	IS1246	Bicolor	9.800000191	78.11000061	1.92	NA	-0.692885393	831	434	53	144	226
779	IS1257	Bicolor	9.319999695	78.34999847	2.62	1.69	-0.524715597	743	468	66	106	320
780	IS12584	Caudatum	-3.349999905	38.56000137	2.13	2.33	-0.458482964	718	313	35	171	49
781	IS12590	Guinea-caudatum	-1.909999967	40.13000107	2.1	NA	-0.550564173	626	219	79	141	120
782	IS12606	Guinea	12.4906	122.0628	1.57	1.64	-1.010421569	2404	965	137	483	326
783	IS12734	Caudatum-bicolor	43.86000061	126.5699997	2.71	2.17	-0.273031593	674	434	20	434	20
784	IS12740	Caudatum	39.92889	116.38833	2.46	2.05	-0.43640542	607	459	12	459	12
785	IS12779	Guinea-caudatum	36.2333	36.1166	3.11	3.47	0.477604909	1073	544	41	41	544
786	IS12782	Durra-bicolor	38.06667	39.25	2.86	3.14	0.221505397	500	212	8	12	212
787	IS12789	Durra-bicolor	36.9125	30.689722	2.6	2.97	0.031638517	996	602	15	18	602
788	IS12793	Bicolor	37.7202778	30.2908333	2.06	2.74	-0.308355664	440	174	34	45	174
789	IS12796	Bicolor	37.8444	27.9644444	1.51	1.32	-1.178210905	633	332	25	26	332
790	IS12801	Bicolor	38.4072222	27.1502778	1.57	1.35	-1.138471325	681	372	15	15	372
791	IS12805	Bicolor	41.676944	26.555833	1.8	1.22	-1.094316237	592	203	88	95	185
792	IS12808	Bicolor	39.79	26.3325	1.5	1.59	-1.063407675	609	295	37	37	291
793	IS12810	Bicolor	40.04000092	27.05999947	1.65	2.05	-0.794061636	687	315	48	48	303
794	IS12811	Bicolor	40.36000061	27.97999954	1.65	1.55	-1.014837078	679	296	60	60	238
795	IS12813	Bicolor	41.1822222	41.8194444	1.6	1.36	-1.12080929	1112	385	207	214	345
796	IS12815	Durra-caudatum	40.6080556	43.0975	2	NA	-0.629631517	470	199	67	156	67
797	IS12817	Bicolor	38.4941667	43.38	1.58	1.53	-1.054576657	410	157	21	30	110
798	IS12818	Durra-bicolor	37.3111111	40.7427778	2.81	3.14	0.199427853	716	338	4	7	338
799	IS12819	Durra	37.0097222	37.7941667	3.4	2.81	0.314231082	416	226	4	5	226
800	IS12821	Bicolor	37.6	36.9166	1.57	1.12	-1.240028028	677	341	15	17	341
801	IS12822	Bicolor	38.353333	38.311944	1.5	1.28	-1.200288449	420	159	11	22	149
802	IS13148	Durra	33.3386111	44.3938889	2.62	2.4	-0.211214469	158	84	0	0	77
803	IS13155	Bicolor	41.0333	30.6333	2.15	2.77	-0.255369558	885	313	159	163	247
804	IS13263	Caudatum-bicolor	26.28000069	73.01999664	2.47	2.06	-0.427574402	364	306	8	161	8
805	IS1360	Caudatum	24.62999916	73.23000336	2.93	NA	0.105694782	769	666	7	76	7
806	IS1371	Durra	16.28000069	79.26000214	1.97	NA	-0.653351721	668	386	11	114	50
807	IS1401	Durra	25.37999916	66.90000153	2.11	NA	-0.542657439	172	113	10	78	28
808	IS14133	Caudatum-bicolor	40.2447222	30.02	1.93	2.01	-0.688089424	515	179	74	76	175
809	IS1416	Durra	20.80999947	78.87999725	2.24	2.89	-0.162643872	1091	800	30	189	30
810	IS1425	Durra-bicolor	10.92000008	79.81999969	1.71	NA	-0.858926815	1271	863	52	123	325
811	IS14444	Caudatum	29.05000069	79.5167	2.12	NA	-0.534750705	1488	1116	48	630	72
812	IS14635	Wild	9.010000229	40.24000168	0.77	NA	-1.602159849	603	288	45	145	45
813	IS1464	Durra-bicolor	16.97999954	77.72000122	3.16	NA	0.287549673	881	620	6	160	15
814	IS1472	Durra	10.96000004	78.08000183	2.4	2.25	-0.374588296	595	315	28	122	138
815	IS14724	Guinea-caudatum	5.289999962	37.34999847	3.22	NA	0.334990079	950	392	111	185	160
816	IS1477	Durra	11.46000004	77.44999695	1.63	1.8	-0.913280374	722	353	42	160	144
817	IS1520	Durra	14.89000034	79.98999786	2.1	1.82	-0.696920441	938	566	12	119	269
818	IS1523	Durra	13.18000031	79.62999725	1.66	NA	-0.898460487	1057	523	30	140	279
819	IS1540	Durra	11.26000023	78.51000214	2.63	NA	-0.13150725	787	416	32	146	183
820	IS17149	Guinea	5.570000172	8.079999924	2.49	NA	-0.242201532	2249	959	85	333	959
821	IS17185	Caudatum	11.52000046	13.68000031	3.61	NA	0.643352721	713	544	0	53	0
822	IS17195	Guinea	8.079999924	3.910000086	2.65	NA	-0.115693781	1181	467	39	209	441
823	IS17196	Guinea	7.360000134	9.050000191	2.76	NA	-0.028719703	1459	678	18	153	663
824	IS17669	Durra	18.29999924	80.55000305	2.88	NA	0.06616111	1076	735	13	210	26
825	IS17671	Durra	17.82999992	80.19000244	2.97	NA	0.137321719	1077	733	12	215	24
826	IS17749	Durra	15.44999981	77.66000366	2.83	NA	0.026627438	632	359	6	149	23
827	IS17752	Caudatum	15.48999977	80.04000092	2.59	NA	-0.163134188	827	482	17	108	179
828	IS17766	Durra-bicolor	14.14999962	79.84999847	2.77	NA	-0.020812969	1023	619	19	116	376
829	IS17815	Durra	17.62999916	80.91999817	2.88	NA	0.06616111	1092	754	10	214	20
830	IS17819	Guinea	17.52000046	82.19999695	2.77	NA	-0.020812969	1280	676	15	291	55
831	IS17857	Guinea	18.06999969	82.66000366	2.54	NA	-0.20266786	1258	652	11	318	49
832	IS17864	Guinea-durra	18.86000061	84.47000122	2.02	NA	-0.613818049	1121	641	29	194	29
833	IS17872	Guinea	20.75	86.30999756	2.18	NA	-0.487310298	1519	906	47	324	60
834	IS17885	Guinea	18.77000046	83.88999939	2.58	NA	-0.171040922	1240	703	26	250	64
835	IS17891	Durra	17.25	81.63999939	3.42	NA	0.493124767	1241	756	18	228	42
836	IS17896	Guinea-caudatum	18.25	83.5	2.71	NA	-0.068253375	1087	601	22	235	68
837	IS17905	Guinea-caudatum	19.15999985	83.41000366	2.27	NA	-0.416149689	1313	799	27	305	46
838	IS17909	Durra	17.32999992	76.83000183	4.01	NA	0.959622097	829	529	12	174	26
839	IS17912	Guinea	20.06999969	83.08999634	1.51	NA	-1.017061503	1253	892	22	246	24
840	IS17917	Durra-bicolor	26.37999916	72.48999786	1.6	NA	-0.945900893	257	214	5	115	5
841	IS17919	Durra-bicolor	26.92000008	71.90000153	2.38	NA	-0.32917561	183	141	5	84	6
842	IS17920	Durra-bicolor	26.90999985	70.91000366	3.45	NA	0.516844971	206	178	5	95	5
843	IS17921	Bicolor	25.34000015	72.61000061	2.32	NA	-0.376616017	527	461	5	48	5
844	IS17922	Durra	25.29999924	73.12999725	2.53	NA	-0.210574594	511	450	5	43	5
845	IS17925	Durra-bicolor	27.5	73.5	2.28	NA	-0.408242954	282	231	8	117	12
846	IS17926	Durra-bicolor	27.06999969	75.68000031	1.96	NA	-0.661258455	545	467	12	222	18
847	IS17929	Durra-bicolor	23.20000076	73.55999756	3.13	NA	0.26382947	802	708	1	68	3
848	IS17930	Durra-bicolor	23.20000076	76.55999756	3.25	NA	0.358710283	1030	853	10	107	28
849	IS17933	Bicolor	25.95999908	75.15000153	3.36	NA	0.445684361	523	450	6	46	10
850	IS17937	Durra-bicolor	26.65999985	73.70999908	2.2	NA	-0.471496829	348	294	8	164	9
851	IS17942	Durra	25.76000023	73.33000183	3.14	NA	0.271736204	462	401	4	195	4
852	IS17958	Durra	19.71999931	77.13999939	3.85	NA	0.833114347	1011	709	17	205	27
853	IS18234	Guinea-caudatum	23.3629599	89.9343761	1.73	NA	-0.843113346	1829	984	37	688	37
854	IS18235	Durra-caudatum	23.7230568	90.4086151	1.83	NA	-0.764046002	1977	1038	36	749	36
855	IS18236	Guinea	23.15999985	89.20999908	2.1	NA	-0.550564173	1642	912	38	559	38
856	IS18238	Caudatum-bicolor	25.0880864	90.0906372	2.92	NA	0.097788047	2276	1295	27	1150	27
857	IS18295	Durra	14.03999996	5.570000172	4.36	NA	1.236357801	439	342	0	91	0
858	IS18303	Guinea	13.38000011	4.019999981	2.6	NA	-0.155227453	497	385	0	98	0
859	IS18822	Wild	13.47999954	32.25	1.45	NA	-1.064501909	292	254	0	31	0
860	IS19477	Caudatum	4.090000153	30.68000031	3.96	NA	0.920088425	1335	529	44	214	526
861	IS19485	Guinea-caudatum	5.230000019	30.13999939	4.46	4.32	1.449016854	1217	521	25	186	520
862	IS19494	Caudatum	8.529999733	29.10000038	4.08	3.25	0.808768072	909	554	1	112	554
863	IS19507	Guinea-caudatum	5.349999905	27.27000046	4.28	2.86	0.724873404	1449	606	44	101	588
864	IS19513	Caudatum	4.849999905	31.61000061	2.82	2.81	0.05813157	927	390	18	135	390
865	IS19520	Durra-caudatum	7.340000153	27.53000069	5.68	4.3	1.978877914	1173	606	6	239	606
866	IS19677	Guinea	19.19000053	81.93000031	3.06	NA	0.208482329	1433	950	22	333	30
867	IS19680	Guinea	18.39999962	81.66000366	2.18	NA	-0.487310298	1475	1047	12	273	30
868	IS19698	Guinea	19.70999908	81.23999786	1.94	NA	-0.677071924	1489	1075	22	257	22
869	IS19700	Guinea-bicolor	22.59000015	80.55999756	2.64	NA	-0.123600516	1433	1143	37	162	37
870	IS19706	Guinea	23.05999947	82.58999634	2.68	NA	-0.091973578	1293	1017	18	191	18
871	IS19732	Durra	21.72999954	80.44999695	3.92	NA	0.888461487	1474	1218	30	162	30
872	IS19758	Durra	22.72999954	78.34999847	3.94	NA	0.904274956	1294	1106	18	109	28
873	IS19804	Durra	24.96999931	81.65000153	5.16	NA	1.868896553	971	785	20	98	33
874	IS19946	Guinea	15.48999977	-14.47999954	2.54	1.96	-0.440820929	409	345	1	26	1
875	IS19950	Guinea	14.5	-13.67000008	3.1	2.55	0.066962588	741	580	1	99	1
876	IS19956	Durra	16.17000008	-14.67000008	4	NA	0.951715363	298	254	0	84	3
877	IS19962	Durra-caudatum	16.37999916	-15.57999992	4.56	NA	1.394492489	243	211	0	54	3
878	IS19978	Guinea-caudatum	13.67000008	-16.37999916	2.58	2.99	0.031638517	751	637	0	218	2
879	IS19982	Guinea	14.51000023	-13.02000046	2.05	2.43	-0.449651946	836	646	1	129	1
880	IS19988	Guinea	15.15999985	-13.02999973	2	2.48	-0.449651946	514	422	1	50	2
881	IS19991	Guinea	14.07999992	-15.88000011	3.05	2.74	0.128779711	613	511	0	49	3
882	IS19998	Guinea	14.13000011	-14.25	2.4	2.75	-0.153812854	686	534	1	89	3
883	IS20004	Guinea	14.59000015	-14.39999962	1.36	1.57	-1.134055816	597	480	1	61	1
884	IS20024	Guinea	14.07999992	-12.26000023	1.5	1.6	-1.058992166	702	552	0	97	2
885	IS20027	Guinea	13.93000031	-13.43000031	3.05	2.56	0.049300552	766	585	0	115	2
886	IS20028	Guinea	14.8111833	-12.3589829	2.07	2.48	-0.418743385	513	422	0	58	1
887	IS20049	Guinea	13.88000011	-12.85000038	2.5	NA	-0.234294797	745	572	0	113	3
888	IS20073	Guinea-caudatum	12.57999992	-12.82999992	3.56	4.51	1.135515726	1225	874	0	54	12
889	IS20087	Guinea	13.67000008	-13.86999989	2.84	2.69	0.013976482	800	615	1	121	4
890	IS20105	Guinea	13.07999992	-14.03999996	1.6	1.68	-0.979513007	913	713	1	126	4
891	IS20116	Guinea	13.07999992	-13.44999981	2.39	2.78	-0.144981837	944	710	1	145	1
892	IS20125	Caudatum-bicolor	12.82999992	-14.77999973	2.33	4.21	0.459942874	1098	844	0	142	7
893	IS20146	Guinea	12.56000042	-15.64999962	1.97	2.34	-0.524715597	1232	985	0	121	1
894	IS20158	Caudatum-bicolor	13.43000031	10.42000008	4.14	3.42	0.910324776	356	305	0	47	0
895	IS20164	Caudatum-bicolor	13.88000011	13.18000031	5.51	2.78	1.232656921	223	201	0	19	0
896	IS20166	Guinea-caudatum	13.52999973	11.71000004	3.42	4.09	0.888247231	232	201	0	27	0
897	IS20173	Guinea-caudatum	13.94999981	11.31000042	4.42	3.91	1.250318956	224	199	0	23	0
898	IS20187	Caudatum	13.35999966	12.65999985	3.41	3.21	0.495266945	290	254	0	29	0
899	IS20216	Durra-caudatum	13.02999973	8.859999657	4.08	4.07	1.170839797	468	391	0	69	0
900	IS20225	Caudatum-bicolor	13.94999981	10.25	3.62	3.7	0.804352563	334	296	0	36	0
901	IS20230	Guinea-durra	13.88000011	9.100000381	4.83	3.37	1.192917341	337	288	0	45	0
902	IS20234	Durra	12.89999962	9.329999924	4.64	3.78	1.290058536	361	311	0	45	0
903	IS20243	Durra-caudatum	13.18000031	9.909999847	4.23	3.02	0.773444002	409	342	0	61	0
904	IS20250	Durra	14.72999954	7.460000038	4.1	3.88	1.095776147	276	237	0	37	0
905	IS20261	Durra-caudatum	14.30000019	6.760000229	3.96	4.48	1.298889553	308	267	0	39	0
906	IS20300	Guinea-bicolor	14.38000011	9.029999733	4.34	3.4	0.989803935	254	222	0	30	0
907	IS20307	Caudatum-bicolor	14.30000019	2.059999943	3.37	2.97	0.371632697	372	298	0	65	0
908	IS20314	Durra-caudatum	13.93000031	7.179999828	5.34	5.34	2.287963533	341	282	0	55	0
909	IS20328	Caudatum-bicolor	13.90999985	6.179999828	5.05	3.3	1.259149974	431	360	0	67	0
910	IS20345	Durra	14.67000008	4.349999905	3.01	2.94	0.199427853	312	254	0	55	0
911	IS20348	Guinea-caudatum	13.85000038	4.849999905	2.8	2.37	-0.144981837	447	349	0	90	0
912	IS20363	Caudatum-bicolor	14.76000023	6.309999943	4.93	3.32	1.214994885	319	270	0	47	0
913	IS20364	Durra-caudatum	15.85999966	5.349999905	5.35	3.86	1.638883734	241	202	0	36	0
914	IS20378	Durra-bicolor	14.44999981	5.210000038	4.03	3.19	0.760197475	382	304	0	73	0
915	IS20398	Guinea-caudatum	13.40999985	2.960000038	3.13	2.98	0.270075994	497	383	0	103	0
916	IS20441	Guinea	12.72999954	2.829999924	1.65	1.58	-1.001590551	619	455	0	52	0
917	IS20448	Guinea-bicolor	14.47999954	3.660000086	4.35	3.12	0.870585196	329	274	0	50	0
918	IS20450	Durra	14.27999973	2.549999952	2.7	2.58	-0.096411239	388	309	0	74	0
919	IS20452	Durra	15.18000031	3.50999999	2.58	2.89	-0.012516572	255	214	0	37	0
920	IS20460	Durra-caudatum	14	3.180000067	3.12	3.12	0.327477609	364	298	0	64	0
921	IS20463	Caudatum-bicolor	14.02999973	4.210000038	4.45	2.97	0.848507652	403	320	0	76	0
922	IS20488	Durra	13.85000038	1.450000048	2.95	2.77	0.097871149	399	330	0	61	0
923	IS20490	Guinea	13.35000038	2.460000038	2.81	2.81	0.053716061	497	382	0	106	0
924	IS20492	Durra	14.42000008	1.549999952	3.16	2.44	0.044885043	342	279	0	55	0
925	IS20497	Durra-caudatum	13.35999966	1.899999976	2.06	1.76	-0.74107553	513	389	0	111	0
926	IS20498	Durra	14.56000042	0.709999979	2.73	2.37	-0.175890399	339	284	0	50	0
927	IS20905	Caudatum	8.9167	17.5667	3.37	4.05	0.848507652	982	646	0	142	646
928	IS21015	Guinea-caudatum	-0.8447118	37.0618055	2.04	NA	-0.59800458	1192	604	73	458	82
929	IS21055	Caudatum	0.7477023	34.997074	2.37	NA	-0.337082345	1311	494	123	294	494
930	IS21139	Caudatum	-0.4333333	37.333334	2.83	NA	0.026627438	1588	735	107	470	218
931	IS21155	Caudatum	-1.2333333	34.6499977	1.6	NA	-0.945900893	1416	534	213	338	213
932	IS21160	Caudatum	-0.9833333	38.4666672	2.46	NA	-0.265921735	720	447	4	224	4
933	IS21169	Caudatum	-0.2500002	36.2999992	1.82	NA	-0.771952737	1066	369	121	242	326
934	IS21186	Caudatum	-4.0111627	39.6593765	3.04	NA	0.19266886	NA	NA	NA	NA	NA
935	IS21309	Durra-caudatum	-1.519999981	38.11000061	2.59	NA	-0.163134188	873	492	10	305	10
936	IS21310	Caudatum-bicolor	-0.579999983	38.04000092	2.76	NA	-0.028719703	736	383	3	294	3
937	IS21323	Caudatum	-1.230000019	37.40000153	1.77	NA	-0.811486409	755	346	11	302	14
938	IS21328	Caudatum-bicolor	0.129999995	38.20999908	2.05	NA	-0.590097845	504	274	0	189	0
939	IS21343	Durra-caudatum	0.119999997	37.47999954	1.48	NA	-1.040781706	1237	537	118	365	118
940	IS21347	Durra-caudatum	-2.950000048	37.56000137	1.9	NA	-0.708698861	1000	432	34	290	34
941	IS21403	Guinea	-14.18000031	33.59000015	1.52	NA	-1.009154769	912	609	5	267	5
942	IS21464	Guinea	-17.03000069	35.27999878	1.56	NA	-0.977527831	867	508	33	275	42
943	IS21521	Guinea	-15.38000011	35.27999878	2.97	NA	0.137321719	1264	804	25	395	29
944	IS21522	Guinea-caudatum	-14.97999954	34.95000076	2.02	NA	-0.613818049	970	656	14	296	14
945	IS21535	Caudatum-bicolor	-13.77999973	34.45000076	2.33	NA	-0.368709282	1059	748	3	256	5
946	IS21545	Caudatum-bicolor	-13.06999969	33.40000153	2.44	NA	-0.281735204	810	594	2	232	3
947	IS21546	Guinea	-12.93000031	34.29000092	2.44	NA	-0.281735204	1482	941	7	322	14
948	IS21557	Caudatum	-13.65999985	35.52999878	2.53	NA	-0.210574594	1150	733	4	313	4
949	IS21565	Durra	-10.97999954	33.75	1.85	NA	-0.748232533	804	499	9	240	26
950	IS21583	Guinea	-14.35999966	34.25	1.63	NA	-0.92218069	989	664	10	294	10
951	IS21631	Guinea	-13.61999989	33.52999878	1.83	NA	-0.764046002	861	609	2	256	3
952	IS21976	Durra	10.72999954	77.52999878	2.53	NA	-0.210574594	540	296	29	124	161
953	IS21982	Durra	14.53999996	77.09999847	2.91	NA	0.089881313	500	275	5	90	31
954	IS21996	Caudatum	24.22999954	72.55000305	2.82	NA	0.018720703	714	637	2	53	5
955	IS21997	Caudatum	21.01000023	75.55999756	2.64	NA	-0.123600516	783	565	7	148	28
956	IS22001	Caudatum	21.81999969	74.22000122	2.78	NA	-0.012906234	852	669	3	128	5
957	IS22009	Bicolor	19.19000053	72.95999908	0.64	NA	-1.704947396	2672	2206	1	553	2
958	IS22019	Guinea-caudatum	20.75	73.68000031	2.42	NA	-0.297548673	1780	1483	3	213	5
959	IS22025	Bicolor	34.08000183	74.80999756	1.52	NA	-1.009154769	695	285	97	151	160
960	IS22026	Guinea	30.27000046	79.25	1.62	NA	-0.930087425	1407	869	110	553	167
961	IS2206	Durra	15.85999966	74.5	3.07	NA	0.216389063	1608	1118	12	168	48
962	IS22100	Durra	14.67000008	75.08999634	2.58	NA	-0.171040922	1408	988	4	128	40
963	IS22104	Durra	16.20000076	77.37000275	3.8	NA	0.793580675	717	452	6	64	20
964	IS22193	Durra-caudatum	12.13000011	76.12999725	3.46	NA	0.524751705	1482	859	22	265	74
965	IS22598	Guinea-caudatum	8.539999962	80.80000305	2.69	NA	-0.084066844	1582	842	149	149	553
966	IS22601	Durra	8.020000458	80.51000214	2.96	1.72	-0.36134177	1391	731	83	279	563
967	IS22604	Durra	7.260000229	80.12999725	1.16	NA	-1.293797207	2363	870	284	715	513
968	IS22608	Caudatum	8.180000305	79.84999847	1.6	NA	-0.945900893	1103	609	51	259	249
969	IS22615	Bicolor	21.87999916	95.44999695	1.84	NA	-0.756139268	973	462	14	326	15
970	IS22618	Bicolor	22.03000069	96.47000122	2.53	NA	-0.210574594	1564	708	22	538	29
971	IS22701	Durra	3.829999924	42.41999817	3.45	NA	0.516844971	273	159	2	122	2
972	IS22702	Durra	3.829999924	43	3.4	NA	0.477311299	375	237	2	180	2
973	IS22742	Durra	2.420000076	43.25	3.07	NA	0.216389063	532	280	18	170	50
974	IS22746	Durra	3.25	42.75	3.22	NA	0.334990079	386	208	11	145	12
975	IS22751	Durra	3.25	42.25	2.87	NA	0.058254375	330	171	8	122	8
976	IS22785	Durra	3.829999924	44.83000183	2.9	NA	0.081974579	375	194	8	112	44
977	IS22789	Durra	2.579999924	45.5	3	NA	0.161041923	501	232	23	110	80
978	IS22792	Durra	3.25	45.66999817	2.9	NA	0.081974579	388	182	20	103	34
979	IS23108	Bicolor	-3.549999952	36.09999847	1.8	NA	-0.787766205	672	350	7	235	10
980	IS23184	Guinea-caudatum	-15.07999992	29.62000084	3.54	NA	0.58800558	824	585	0	287	0
981	IS23188	Guinea-caudatum	-14.55000019	30.80999947	2.45	NA	-0.273828469	936	677	3	297	3
982	IS23225	Guinea-caudatum	-14.07999992	32.06000137	2.12	NA	-0.534750705	1086	747	4	340	4
983	IS23240	Guinea-caudatum	-13.55000019	32.52999878	2.39	NA	-0.321268876	995	686	1	313	1
984	IS23248	Guinea-caudatum	-13.19999981	28.57999992	3.86	NA	0.841021081	1203	823	1	450	4
985	IS23262	Bicolor	-9.289999962	31.25	1.9	NA	-0.708698861	1214	693	2	160	17
986	IS23263	Guinea-bicolor	-13.28999996	32.11000061	3	NA	0.161041923	875	572	0	268	0
987	IS23275	Guinea	-13.52000046	31.57999992	3.28	NA	0.382430486	867	597	0	270	0
988	IS23283	Guinea-caudatum	-14.93000031	22.26000023	2.39	NA	-0.321268876	1057	666	0	144	0
989	IS23298	Guinea	-12.27999973	33.20000076	3.22	NA	0.334990079	890	607	0	257	0
990	IS23306	Caudatum-bicolor	-10.94999981	33.09000015	2.24	NA	-0.439869892	859	587	3	283	4
991	IS23308	Bicolor	-11.64999962	32.88999939	1.97	NA	-0.653351721	910	608	1	275	3
992	IS23319	Guinea-caudatum	-9.350000381	32.58000183	2.27	NA	-0.416149689	969	578	3	105	14
993	IS23322	Guinea-caudatum	-16.82999992	27.06999969	2.25	NA	-0.431963157	812	573	1	310	1
994	IS23335	Guinea	-10.26000023	32.65000153	3.87	NA	0.848927815	1009	626	2	307	2
995	IS23341	Guinea-caudatum	-10.02000046	31.18000031	2.1	NA	-0.550564173	1281	768	1	427	1
996	IS23357	Guinea-caudatum	-8.829999924	31.52000046	1.85	NA	-0.748232533	1095	615	1	142	21
997	IS23358	Guinea-caudatum	-9.069999695	32.02000046	1.54	NA	-0.9933413	977	576	1	113	13
998	IS23363	Guinea	-11.07999992	31.11000061	3.35	NA	0.437777627	1243	795	0	424	0
999	IS23366	Caudatum	-13.1166658	29.8352753	3.4	NA	0.477311299	1084	775	0	386	0
1000	IS23367	Guinea	-14.81000042	24.79999924	3.75	NA	0.754047003	916	621	1	346	1
1001	IS23370	Guinea-bicolor	-11.89999962	31.43000031	4.1	NA	1.030782707	1051	734	0	358	0
1002	IS23373	Guinea-caudatum	-13.61999989	29.38999939	3.77	NA	0.769860471	998	733	1	363	1
1003	IS23375	Guinea-caudatum	-13.97000027	28.67000008	3.63	NA	0.65916619	1026	738	1	387	4
1004	IS23376	Caudatum	-14.44999981	28.44000053	1.83	NA	-0.764046002	939	672	0	358	5
1005	IS23615	Caudatum-bicolor	7.269999981	36.24000168	2.55	NA	-0.194761125	1761	633	174	384	612
1006	IS23651	Guinea	13.55000019	-14.77000046	2.43	NA	-0.289641938	746	589	0	94	1
1007	IS23674	Caudatum-bicolor	13.19999981	-16.72999954	2.34	NA	-0.360802548	1019	873	0	679	1
1008	IS23675	Guinea	-16.88999939	37.81000137	2.1	NA	-0.550564173	1325	735	60	506	135
1009	IS23679	Guinea	-16.03000069	37.18000031	2.55	NA	-0.194761125	1628	906	77	409	117
1010	IS23685	Guinea	-16.78000069	38.86000061	1.57	NA	-0.969621097	1225	707	40	615	114
1011	IS23687	Guinea	-19.04999924	34.40000153	2	NA	-0.629631517	1020	597	51	597	62
1012	IS23693	Guinea	-15.89999962	38.95000076	2.27	NA	-0.416149689	1208	696	46	519	78
1013	IS23694	Guinea-caudatum	-23.87999916	35.41999817	2.48	NA	-0.250108266	955	433	98	402	125
1014	IS23698	Guinea	-13.71000004	39.81999969	2.61	NA	-0.147320719	985	634	13	624	14
1015	IS23700	Guinea-caudatum	-13.19999981	38.52999878	2.73	NA	-0.052439906	1047	689	5	274	5
1016	IS2371	Durra-caudatum	-5	120	3.78	1.74	0.009560973	2438	860	225	337	435
1017	IS23711	Guinea	-14.93999958	38.31000137	2.77	NA	-0.020812969	1122	690	24	309	27
1018	IS24283	Guinea	-8.729999542	33.29000092	2.37	NA	-0.337082345	1411	749	14	359	19
1019	IS24286	Guinea	-7.920000076	35.58000183	3.32	NA	0.414057423	741	463	2	187	2
1020	IS24287	Caudatum	-8.850000381	34.63000107	2.6	NA	-0.155227453	879	578	2	227	2
1021	IS24288	Caudatum	-9.329999924	34.77000046	1.48	NA	-1.040781706	1146	681	7	487	7
1022	IS24292	Guinea	-10.68000031	35.63999939	3	NA	0.161041923	1240	788	5	303	5
1023	IS24294	Durra	-11.10999966	37.36000061	3.1	NA	0.240109267	1014	688	4	688	5
1024	IS24297	Guinea	-6.179999828	39.31000137	2.8	NA	0.002907235	1546	829	145	306	145
1025	IS24299	Guinea	-6.849999905	39.29999924	2.42	NA	-0.297548673	1105	565	81	293	81
1026	IS24302	Guinea	-10.92000008	39.06999969	3.02	NA	0.176855391	962	595	9	405	9
1027	IS24308	Guinea	-6.400000095	38.34999847	2.9	NA	0.081974579	946	413	58	298	79
1028	IS24309	Guinea-caudatum	-6.849999905	30.56999969	1.5	NA	-1.024968237	960	511	0	154	0
1029	IS24327	Durra	19.87999916	76.48000336	3.42	NA	0.493124767	808	565	12	159	25
1030	IS24332	Guinea	20.22999954	77.55999756	3.5	NA	0.556378643	923	663	12	200	15
1031	IS24334	Guinea-caudatum	20.70999908	77.98999786	2.73	NA	-0.052439906	870	630	20	154	21
1032	IS24336	Caudatum	20.42000008	79.37000275	2.43	NA	-0.289641938	1436	1105	22	228	22
1033	IS24360	Durra-caudatum	19.01000023	73.94000244	2.45	NA	-0.273828469	695	440	4	142	31
1034	IS24369	Durra-caudatum	18.72999954	76.37999725	3.56	NA	0.603819049	817	554	8	172	26
1035	IS24379	Durra	26.54999924	79.58999634	2.2	3.12	-0.078749204	837	655	17	282	40
1036	IS24386	Bicolor	27.88999939	78.06999969	2	2.25	-0.55120865	803	656	25	285	33
1037	IS24389	Bicolor	28.39999962	77.84999847	2.13	2.24	-0.498222544	824	671	24	247	40
1038	IS24413	Durra	25.37999916	81.13999939	2.3	NA	-0.392429485	891	749	15	62	31
1039	IS24416	Durra-caudatum	26.06999969	81.08999634	2.4	NA	-0.313362141	925	744	20	76	46
1040	IS24417	Unknown	25.45000076	81.83999634	3.7	NA	0.714513331	985	769	26	116	39
1041	IS24875	Guinea	9.390000343	9.210000038	4.95	NA	1.702855131	1228	751	4	226	751
1042	IS25098	Guinea	7.9550113	-1.031819	2.8	NA	0.002907235	1211	480	29	208	477
1043	IS25506	Caudatum	-3.210000038	30.09000015	1.56	NA	-0.977527831	1157	479	21	139	289
1044	IS25543	Durra	-2.559999943	28.95000076	1.5	2.1	-0.838216724	1556	548	93	306	170
1045	IS25670	Guinea	13.43999958	-4.090000153	2.48	2.76	-0.114073275	663	489	0	140	0
1046	IS25690	Guinea	14.72999954	-6.559999943	2.14	2.35	-0.445236438	463	383	0	62	0
1047	IS25694	Guinea	15.01000023	-7.659999847	2.6	2.78	-0.052256151	411	340	0	56	0
1048	IS25706	Durra-caudatum	14.46000004	-8.229999542	4.54	5.69	2.089265635	579	465	0	85	0
1049	IS25708	Durra-caudatum	15.26000023	-8.479999542	6.44	5.57	2.875226208	417	344	0	48	0
1050	IS25722	Guinea	14.30000019	-9.550000191	2.32	2.47	-0.312771172	733	575	0	116	1
1051	IS25752	Guinea-bicolor	15.01000023	-3.50999999	2.44	2.65	-0.180305907	415	338	0	60	0
1052	IS25766	Guinea	15.42000008	-4.039999962	2.18	2.61	-0.312771172	349	300	0	39	0
1053	IS25772	Guinea	13.85999966	-11.65999985	3.08	2.73	0.137610729	795	605	0	127	4
1054	IS25783	Durra-caudatum	15.31000042	-11.35000038	5	4.68	1.846412649	392	331	0	46	0
1055	IS25784	Guinea	13.39000034	-10.36999989	2.36	2.44	-0.308355664	916	680	0	40	4
1056	IS25798	Guinea	12.02999973	-9.710000038	1.37	1.53	-1.147302343	1242	850	2	104	11
1057	IS25804	Guinea	12.39999962	-11.07999992	2.22	2.38	-0.39666584	1234	881	1	67	10
1058	IS25812	Guinea	12.71000004	-10.57999992	2.1	2.15	-0.55120865	1174	838	0	66	9
1059	IS25816	Guinea	11.44999981	-6.119999886	2.2	2.41	-0.392250332	1091	708	7	142	16
1060	IS25839	Guinea	14	-4.119999886	2.54	2.76	-0.087580222	518	402	0	93	0
1061	IS25865	Guinea	12.57999992	-9.119999886	2.46	2.8	-0.105242257	1081	782	0	72	6
1062	IS25868	Guinea	12.88000011	-9.979999542	1.61	1.76	-0.939773427	1051	756	0	63	6
1063	IS25877	Guinea	13.06999969	-8.199999809	2.2	2.45	-0.374588296	953	721	0	55	4
1064	IS25888	Durra-caudatum	14.21000004	-7.579999924	5.02	5.28	2.120174197	586	466	0	91	0
1065	IS25912	Guinea	13.69999981	-8.449999809	1.7	2.01	-0.789646127	803	617	1	138	4
1066	IS25913	Guinea	13.46000004	-7.800000191	2.35	3.08	-0.030178607	817	619	1	50	4
1067	IS25921	Guinea	13.05000019	-7.559999943	2.12	2.34	-0.458482964	849	631	0	58	3
1068	IS25931	Guinea	12.02999973	-8.380000114	1.39	1.54	-1.134055816	1078	735	0	100	12
1069	IS25936	Guinea	11.56000042	-8.25	1.35	1.32	-1.248859046	1144	759	1	130	10
1070	IS25945	Guinea	11.59000015	-7.539999962	2.04	2.18	-0.564455176	1090	723	2	135	9
1071	IS25966	Guinea	10.60000038	-8.199999809	2.3	2.06	-0.502638052	1295	828	6	171	20
1072	IS25985	Guinea	10.27999973	-7.260000229	1.85	1.99	-0.732244512	1251	784	12	188	28
1073	IS25987	Guinea	10.75	-6.5	1.06	1.22	-1.421063891	1062	676	8	153	19
1074	IS26000	Guinea	11.85999966	-5.409999847	2.64	2.5	-0.158228363	976	645	5	127	11
1075	IS26005	Guinea	11.13000011	-5.400000095	2.77	2.15	-0.255369558	1078	693	6	156	13
1076	IS26008	Guinea	10.55000019	-5.769999981	2.81	2.59	-0.043425133	1143	717	13	170	18
1077	IS26031	Guinea	13.06999969	-5.5	2.51	2.61	-0.167059381	786	563	2	69	3
1078	IS26056	Guinea	13.27999973	-4.579999924	2.4	2.73	-0.162643872	720	525	0	156	0
1079	IS26072	Guinea	12.55000019	-5.050000191	3.03	3.15	0.300984556	838	593	1	83	1
1080	IS26090	Durra-bicolor	16.09000015	-3.339999914	2.13	3.01	-0.158228363	265	229	0	28	0
1081	IS26091	Durra	15.21000004	-2.680000067	3.55	3.08	0.499682454	401	325	0	59	0
1082	IS26101	Durra	15.17000008	-1.409999967	3.03	2.95	0.212674379	358	294	0	54	0
1083	IS26103	Durra-caudatum	15	-2.049999952	2.71	2.76	-0.012516572	401	325	0	62	0
1084	IS26108	Durra	14.65999985	-2.75	2.97	2.96	0.190596835	473	372	0	78	0
1085	IS26123	Guinea	13.75	-3.349999905	2.8	2.51	-0.083164713	552	419	1	104	2
1086	IS26131	Guinea	14.39999962	-3.160000086	2.45	NA	-0.273828469	501	389	0	88	0
1087	IS26137	Guinea	14.85999966	-5.210000038	2.27	2.13	-0.484976017	377	299	1	63	1
1088	IS26142	Guinea	14.77999973	-6.010000229	2.2	2.02	-0.564455176	474	388	1	65	1
1089	IS26147	Guinea	13.57999992	-5.25	2.46	2.71	-0.144981837	667	501	2	133	2
1090	IS26148	Guinea	14.30000019	-11.46000004	2.83	2.88	0.093455641	694	550	0	95	0
1091	IS26282	Guinea	9.529999733	0.439999998	2.9	3	0.177350309	1181	635	17	109	635
1092	IS26285	Guinea	10.01000023	0.49000001	3.78	NA	0.777767206	1102	650	8	94	650
1093	IS26370	Guinea	9.130000114	1.110000014	3.6	NA	0.635445987	1363	727	25	162	727
1094	IS26376	Guinea	8.359999657	1	3.16	3.1	0.336308627	1196	611	23	173	611
1095	IS26390	Guinea	6.900000095	0.850000024	2.65	3.1	0.111117676	1275	485	96	299	394
1096	IS26404	Guinea-bicolor	6.199999809	1.350000024	2.56	2.9	-0.01693208	865	497	42	193	157
1097	IS26419	Guinea-bicolor	6.800000191	1.730000019	2.35	NA	-0.352895813	1023	431	52	245	295
1098	IS26434	Guinea-bicolor	9.510000229	3.150000095	2.92	3.5	0.406956768	1150	617	14	119	617
1099	IS26485	Guinea	10.93000031	3.700000048	4.09	NA	1.022875972	1112	734	3	153	6
1100	IS26516	Caudatum-bicolor	11.93999958	3.230000019	3.3	NA	0.398243955	786	555	1	84	1
1101	IS26532	Guinea	11.64999962	2.529999971	3.3	NA	0.398243955	865	588	2	110	3
1102	IS26540	Guinea	11.02000046	2.25	3.66	3.4	0.689549334	1022	673	6	152	673
1103	IS26548	Guinea	10.77999973	2.710000038	3.72	NA	0.730326799	1068	686	3	174	686
1104	IS26565	Guinea	10.48999977	1.379999995	3.7	NA	0.714513331	1123	689	7	91	689
1105	IS26566	Guinea	6.400000095	2.059999943	3.37	NA	0.453591095	1083	558	60	221	232
1106	IS26575	Guinea	10.93000031	1.080000043	2.92	4	0.62773221	941	608	3	58	608
1107	IS26576	Guinea	11.18000031	3	3.46	NA	0.524751705	991	648	1	148	1
1108	IS26579	Guinea	9.409999847	2.559999943	3.59	NA	0.627539252	1133	617	14	123	617
1109	IS26588	Guinea	10	1.50999999	3.74	3.9	0.945648846	1133	720	4	93	720
1110	IS26594	Guinea	9.010000229	1.659999967	3.32	NA	0.414057423	1170	638	18	142	638
1111	IS26596	Guinea	8.5	1.730000019	3.28	NA	0.382430486	1129	563	20	165	563
1112	IS26598	Guinea	9.5	1.629999995	3.74	NA	0.746140268	1229	724	10	130	724
1113	IS26602	Guinea	7.829999924	1.659999967	3.35	NA	0.437777627	1061	485	24	187	485
1114	IS26634	Caudatum	-13.82999992	24.17000008	3.4	NA	0.477311299	1029	645	1	188	4
1115	IS26635	Guinea-caudatum	-13.5	23	3.43	NA	0.501031502	1058	658	1	198	4
1116	IS26638	Guinea	-12.32999992	24.82999992	1.78	NA	-0.803579674	1254	693	2	261	7
1117	IS26641	Guinea-caudatum	-9.649999619	28.90999985	2.41	NA	-0.305455407	1152	573	0	237	15
1118	IS26821	Caudatum	12.63000011	44.00999832	5.04	5	2.005370967	54	24	5	12	11
1119	IS26827	Durra-caudatum	16.59000015	43.31999969	5.68	4.46	2.049526056	95	34	15	26	20
1120	IS26837	Guinea-caudatum	5.039999962	32.45000076	3.01	3.14	0.287738029	871	379	28	55	379
1121	IS26925	Bicolor	8.720000267	77.66999817	1.96	NA	-0.661258455	762	463	53	128	330
1122	IS26978	Durra	21.31999969	77.05000305	3.86	NA	0.841021081	1383	1090	20	184	35
1123	IS26991	Guinea	23.35000038	85.33000183	2.15	NA	-0.511030501	1398	945	33	269	55
1124	IS26993	Guinea	23.82999992	84.80999756	2	NA	-0.629631517	1170	827	31	208	44
1125	IS27003	Guinea	27.67000008	76.08000183	2.22	NA	-0.455683361	540	446	12	215	17
1126	IS27071	Guinea-caudatum	-20.88999939	30.78000069	3.01	NA	0.168948657	621	384	18	340	21
1127	IS27087	Guinea-durra	-22.04000092	31.40999985	1.32	NA	-1.167289457	459	282	11	282	11
1128	IS27100	Caudatum-bicolor	-20.35000038	31.45000076	1.6	NA	-0.945900893	828	502	30	443	31
1129	IS27123	Kafir	-19.01000023	28.89999962	2.93	NA	0.105694782	666	443	3	271	10
1130	IS27129	Kafir	-20.47999954	27.82999992	2.92	NA	0.097788047	597	361	5	239	10
1131	IS27132	Guinea-caudatum	-19.76000023	27.75	2.95	NA	0.121508251	564	361	3	229	7
1132	IS27137	Caudatum	-19.65999985	30	3.19	NA	0.311269876	854	529	8	336	8
1133	IS27139	Kafir	-18.32999992	27.75	3.48	NA	0.540565174	671	469	1	239	7
1134	IS27156	Guinea-caudatum	-18.54999924	29.54999924	2.28	NA	-0.408242954	693	461	2	260	8
1135	IS27165	Caudatum	-18.89999962	31.28000069	1.26	NA	-1.214729863	804	498	10	333	10
1136	IS27167	Guinea	-18.12000084	28.52000046	1.94	NA	-0.677071924	724	500	2	260	8
1137	IS27169	Guinea-caudatum	-19.27000046	29.44000053	2.48	NA	-0.250108266	629	411	4	264	9
1138	IS27179	Durra-caudatum	-20.85000038	30.18000031	2.14	NA	-0.518937236	587	349	13	303	13
1139	IS27215	Guinea-caudatum	-17.55999947	29.61000061	2.36	NA	-0.344989079	807	557	2	298	7
1140	IS27222	Caudatum-bicolor	-17.62000084	30.18000031	1.84	NA	-0.756139268	818	549	5	308	5
1141	IS27233	Caudatum	-16.05999947	29.39999962	1.63	NA	-0.92218069	702	527	0	246	0
1142	IS27253	Guinea	-16.57999992	32.18000031	2.41	NA	-0.305455407	676	493	2	232	3
1143	IS27292	Guinea	13.71000004	-1.179999948	3.25	NA	0.358710283	526	396	0	108	0
1144	IS27336	Guinea	14.05000019	-2.529999971	2.52	2.4	-0.255369558	512	397	0	91	0
1145	IS27387	Guinea	11.25	0.699999988	2.92	NA	0.097788047	895	589	2	134	589
1146	IS27393	Guinea	11.52999973	0.02	2.6	2.4	-0.220045487	834	564	3	119	564
1147	IS27502	Guinea	12.18000031	-4.079999924	2.47	2.7	-0.144981837	863	589	4	108	4
1148	IS27527	Guinea	11.80000019	-3.279999971	2.73	3.1	0.146441747	897	599	6	123	8
1149	IS27680	Guinea	8.479999542	-12.86999989	1.03	NA	-1.396584754	2900	1743	35	287	1743
1150	IS27708	Guinea	8	-11.05000019	0.87	NA	-1.523092505	2642	1230	90	299	1230
1151	IS27717	Guinea	7.929999828	-11.55000019	0.85	0.94	-1.637423824	2721	1378	64	213	1378
1152	IS27726	Guinea	7.230000019	-11.42000008	0.78	NA	-1.594253114	3400	1733	105	245	1733
1153	IS27736	Guinea	8.619999886	-10.73999977	0.96	NA	-1.451931895	2495	1135	82	484	216
1154	IS27740	Guinea	8.449999809	-11.77000046	1.08	NA	-1.357051082	2906	1571	46	384	1571
1155	IS27766	Guinea	9.279999733	-12.18999958	0.9	NA	-1.499372301	2651	1422	32	128	1422
1156	IS27775	Guinea	9.850000381	-11.42000008	0.95	1.1	-1.522620594	1863	961	22	283	93
1157	IS27858	Bicolor	-26.75	28.73999977	0.76	NA	-1.610066583	694	334	25	321	25
1158	IS27859	Wild	-29.14999962	31.05999947	0.95	NA	-1.459838629	935	382	76	359	76
1159	IS27942	Caudatum-bicolor	14.02999973	45.31999969	3.24	3.78	0.671887298	277	192	5	167	12
1160	IS28036	Caudatum	17.02000046	44.06999969	4.35	4.49	1.475509907	179	103	9	41	19
1161	IS28086	Durra-caudatum	13.25	43.47999954	3.05	3.28	0.367217189	101	59	13	32	13
1162	IS28143	Durra-caudatum	14.13000011	43.18999863	2.59	2.13	-0.343679734	149	99	10	49	10
1163	IS28317	Caudatum-bicolor	14.68000031	49.04999924	2.65	2.85	0.000729955	55	30	3	5	14
1164	IS28444	Durra-caudatum	13.52999973	45.5	2.92	3.12	0.239167432	82	46	7	30	11
1165	IS28453	Durra-caudatum	12.7472	44.9075	3.22	3.08	0.353970662	NA	NA	NA	NA	NA
1166	IS28749	Durra-caudatum	14.18999958	47.04999924	3.02	3.14	0.292153538	86	43	5	35	11
1167	IS28966	Durra-caudatum	12.52999973	54.27000046	4.98	3.64	1.378368712	108	45	13	13	29
1168	IS29053	Durra	15.72000027	43.65000153	3.44	NA	0.508938236	146	67	16	57	17
1169	IS29228	Kafir	-27.21999931	31.61000061	2.32	NA	-0.376616017	811	366	49	363	49
1170	IS29685	Guinea-caudatum	-19.05999947	31.75	2.65	NA	-0.115693781	671	422	11	281	11
1171	IS29757	Guinea	-21.05999947	31.65999985	1.59	NA	-0.953807628	567	339	17	298	17
1172	IS29808	Caudatum-bicolor	-16.17000008	30.57999992	2.11	NA	-0.542657439	728	564	0	256	0
1173	IS29838	Guinea-caudatum	-17.03000069	30.39999962	1.67	NA	-0.890553753	830	562	3	484	3
1174	IS29856	Guinea-caudatum	-17.64999962	31.78000069	2.45	NA	-0.273828469	885	595	8	319	8
1175	IS29860	Guinea-caudatum	-17.39999962	32.22000122	3.58	NA	0.619632518	715	495	6	254	6
1176	IS29866	Guinea-caudatum	-16.97999954	32.70000076	2.17	NA	-0.495217033	635	466	3	208	5
1177	IS30024	Guinea-caudatum	-18.37999916	26.42000008	2.62	NA	-0.139413985	566	411	0	199	0
1178	IS30095	Guinea-caudatum	-19.45000076	27.25	3.14	NA	0.271736204	545	362	2	214	2
1179	IS30122	Durra-caudatum	-18.18000031	31.54999924	1.83	NA	-0.764046002	901	566	11	352	11
1180	IS30145	Kafir	-18.96999931	32.65000153	3.07	NA	0.216389063	782	480	21	425	21
1181	IS30213	Guinea-caudatum	-17.73999977	27.39999962	3.72	NA	0.730326799	717	507	2	62	6
1182	IS30318	Caudatum-bicolor	33.47999954	116.8600006	3.16	2.71	0.164103782	771	435	61	435	65
1183	IS30319	Caudatum-bicolor	31.62000084	114.8600006	2.67	1.94	-0.392250332	1167	520	103	514	103
1184	IS30359	Caudatum-bicolor	37.41999817	117.0299988	2.64	1.9	-0.423158893	512	367	15	367	15
1185	IS30360	Caudatum-bicolor	38.45999908	111.1100006	2.9	1.55	-0.462898473	484	311	13	289	13
1186	IS30371	Caudatum-bicolor	39	111.0800018	2.27	2.24	-0.43640542	457	294	12	281	12
1187	IS30391	Caudatum	38.34999847	111.9300003	3.12	1.81	-0.250954049	461	296	13	290	13
1188	IS30398	Bicolor	37.08000183	113.3600006	3.29	2.43	0.097871149	577	369	15	360	15
1189	IS30401	Caudatum-bicolor	37.83000183	113.5999985	2.11	1.95	-0.635103318	480	325	13	319	13
1190	IS30407	Durra-bicolor	26.77000046	104.4300003	2.6	2.79	-0.047840642	981	538	36	538	36
1191	IS30422	Durra-bicolor	38.90999985	111.8300018	2.28	1.54	-0.74107553	473	306	13	302	13
1192	IS30444	Caudatum-bicolor	27.47999954	117.3799973	2.83	1.79	-0.387834823	1874	919	178	614	243
1193	IS30452	Caudatum	39.52000046	112.8099976	3.67	1.81	-0.008101063	420	275	10	275	10
1194	IS30455	Durra-bicolor	32.83000183	118.8499985	2.8	2.16	-0.237707522	902	459	91	459	91
1195	IS3075	Caudatum	14.23999977	34.40999985	3.75	NA	0.754047003	439	343	0	76	0
1196	IS30853	Guinea	8.829999924	13.97000027	3.43	NA	0.501031502	1062	672	0	167	672
1197	IS30855	Guinea	8.470000267	13.23999977	4.95	NA	1.702855131	1427	852	1	255	4
1198	IS30858	Caudatum-bicolor	7.829999924	14.75	1.82	NA	-0.771952737	1310	797	0	220	797
1199	IS30860	Guinea-caudatum	7.829999924	15.39000034	3.55	NA	0.595912315	1279	806	0	189	806
1200	IS30864	Guinea-caudatum	7.170000076	14.82999992	4.23	NA	1.133570254	1467	824	6	142	824
1201	IS30867	Guinea-caudatum	7.329999924	14.18999958	3.46	NA	0.524751705	1521	831	6	334	831
1202	IS30868	Guinea	7.5	13.5	3.35	NA	0.437777627	1519	806	3	361	8
1203	IS3127	Bicolor	36.707529	67.106626	2.26	1.23	-0.886787321	181	108	0	0	85
1204	IS31666	Caudatum	-5.1000004	13.1166658	1.64	NA	-0.914273956	1250	553	6	553	6
1205	IS31869	Durra-caudatum	14.47999954	48.43999863	2.81	NA	0.010813969	67	31	7	14	15
1206	IS31965	Durra-caudatum	16.12000084	43.09000015	4.06	NA	0.999155769	64	26	8	21	15
1207	IS32150	Durra	16.36000061	44.09000015	5.3	NA	1.979590835	149	71	10	50	17
1208	IS32262	Durra	15.14999962	48.34000015	3.46	NA	0.524751705	85	38	8	19	21
1209	IS32337	Guinea	21.68000031	85.26000214	1.87	1.67	-0.864709777	1369	908	29	301	29
1210	IS32357	Guinea	20.5	82.79000092	1.82	1.67	-0.886787321	1269	937	19	227	19
1211	IS32370	Guinea	20.82999992	84.30000305	1.76	1.46	-1.00600606	1428	1031	22	257	22
1212	IS32373	Guinea	21.46999931	83.98999786	2.27	1.67	-0.688089424	1637	1229	26	265	26
1213	IS32401	Guinea	24	85.36000061	2.22	2.16	-0.493807035	1268	889	36	227	51
1214	IS32404	Guinea	23.94000053	86.83000183	1.98	1.75	-0.780815109	1232	825	24	257	29
1215	IS32405	Guinea	24.27000046	87.25	1.83	1.65	-0.89120283	1327	857	26	299	26
1216	IS32420	Guinea	24.27000046	84.25	2.46	2.39	-0.286278119	1148	882	29	155	42
1217	IS32425	Guinea	26.37999916	85.18000031	2.23	1.59	-0.74107553	1167	819	29	549	31
1218	IS32426	Guinea	24.87999916	86.91000366	3.04	2.69	0.102286658	998	679	21	203	22
1219	IS32449	Guinea	24.40999985	83.36000061	2.36	2.61	-0.233292013	995	784	23	123	35
1220	IS32459	Guinea	24.75	84.37000275	2.25	1.81	-0.635103318	1022	795	22	135	34
1221	IS32461	Guinea	23.12000084	83.19000244	1.93	1.69	-0.829385706	1381	1091	20	181	20
1222	IS32471	Guinea	22.75	81.77999878	2.18	1.79	-0.674842897	1369	1015	33	205	33
1223	IS32475	Guinea	22.47999954	83.20999908	2.1	2.01	-0.613025773	1410	1084	13	224	13
1224	IS32506	Guinea	17.79999924	81.38999939	2.32	2.36	-0.36134177	1370	1003	7	227	22
1225	IS32571	Durra	2.99000001	44.84000015	3.04	NA	0.19266886	492	258	13	155	64
1226	IS32685	Durra	3.890000105	45.49000168	3.24	NA	0.350803548	320	156	11	87	12
1227	IS33242	Durra	10	15.43999958	5.3	NA	1.979590835	804	574	0	89	574
1228	IS33716	Durra	17.82999992	76.69000244	3.6	2.34	0.195012344	895	592	11	190	24
1229	IS33861	Guinea	17.37000084	75.08999634	2.1	2.35	-0.462898473	582	312	4	71	29
1230	IS33973	Durra-bicolor	13.64999962	78.90000153	1.62	NA	-0.930087425	655	331	12	119	112
1231	IS33984	Durra	14.01000023	78.18000031	2.7	NA	-0.076160109	564	313	10	121	56
1232	IS34008	Durra	15.22999954	78.30999756	3.55	NA	0.595912315	643	359	3	158	28
1233	IS34017	Durra	22.95999908	74.81999969	3.4	NA	0.477311299	894	733	4	111	6
1234	IS34029	Durra-caudatum	22.40999985	74.55999756	2.39	NA	-0.321268876	805	645	3	111	5
1235	IS34035	Durra-bicolor	23.17000008	75.77999878	3.21	NA	0.327083345	889	725	8	104	15
1236	IS34067	Durra	23.70000076	76.01000214	3.54	NA	0.58800558	876	726	8	92	15
1237	IS34083	Durra-caudatum	24.05999947	75.06999969	3.15	NA	0.279642939	877	738	5	94	7
1238	IS34139	Durra-bicolor	21.76000023	75.68000031	3.03	NA	0.184762126	764	568	6	138	24
1239	IS34150	Durra	21.82999992	76.34999847	2.74	NA	-0.044533172	935	728	12	134	30
1240	IS34219	Guinea	18.56999969	82.95999908	1.8	NA	-0.787766205	1395	825	16	338	48
1241	IS34226	Caudatum	-21.28000069	27.87999916	2.58	NA	-0.171040922	427	255	3	162	7
1242	IS3457	Caudatum	4.110000134	33.40000153	3.42	3.18	0.486435927	727	302	35	69	291
1243	IS34778	Guinea	5.170000076	14.77000046	3.55	NA	0.595912315	1452	607	70	253	510
1244	IS34781	Caudatum	5.849999905	14.82999992	4.5	NA	1.347052083	1449	604	40	214	563
1245	IS34814	Durra-caudatum	6.670000076	16.37999916	4.73	NA	1.528906974	1319	762	8	106	762
1246	IS34840	Durra-caudatum	7.28000021	16.17000008	4.14	NA	1.062409644	1261	787	2	191	787
1247	IS34851	Durra-caudatum	6.980000019	15.64000034	3.31	NA	0.406150689	1380	796	7	122	796
1248	IS34860	Guinea-caudatum	7.369999886	16.72999954	3.7	NA	0.714513331	1243	787	1	177	787
1249	IS34895	Caudatum	5.659999847	20.69000053	3.08	NA	0.224295798	1481	653	52	223	264
1250	IS34901	Guinea	6.5	17.55999947	3.42	NA	0.493124767	1417	756	13	141	27
1251	IS34906	Durra-caudatum	5.78000021	17.54999924	4.85	NA	1.623787787	1474	727	29	188	727
1252	IS34908	Caudatum	5.260000229	17.64999962	3.78	NA	0.777767206	1528	706	47	221	706
1253	IS34909	Caudatum	6.03000021	18.40999985	3.12	NA	0.255922735	1403	685	26	299	48
1254	IS34913	Durra	6.510000229	18.28000069	3.56	NA	0.603819049	1353	689	11	279	30
1255	IS34928	Caudatum	7.309999943	18.29000092	4.34	NA	1.220544332	1323	725	7	237	18
1256	IS34938	Durra-caudatum	6.369999886	19.17000008	4.15	NA	1.070316379	1376	689	24	279	42
1257	IS34939	Caudatum	7.21999979	18.82999992	4.5	NA	1.347052083	1300	716	9	233	20
1258	IS34947	Caudatum	6.659999847	19.79999924	4.57	NA	1.402399223	1362	687	24	277	36
1259	IS34954	Durra-caudatum	8.409999847	22.64999962	5.08	NA	1.805642678	1168	686	7	185	12
1260	IS34965	Durra-caudatum	7.550000191	20.18000031	5.18	NA	1.884710022	1251	680	11	235	18
1261	IS34976	Guinea	4.329999924	18.67000008	4.09	NA	1.022875972	1544	612	92	275	611
1262	IS35170	Caudatum	-20.84000015	27.21999931	3.21	NA	0.327083345	455	277	3	261	5
1263	IS35214	Durra-bicolor	30.67000008	73.66000366	1.92	NA	-0.692885393	287	205	10	178	29
1264	IS35215	Durra	30.28000069	73.05999756	2.42	NA	-0.297548673	222	149	8	142	25
1265	IS35218	Durra-bicolor	29.73999977	73.23999786	2.04	NA	-0.59800458	195	131	10	91	19
1266	IS35222	Durra-caudatum	29.19000053	72.84999847	2.97	NA	0.137321719	191	133	8	87	21
1267	IS35225	Bicolor	29.38999939	71.66999817	1.65	NA	-0.906367221	143	95	7	61	17
1268	IS35229	Durra	28.68000031	65.94000244	2.58	NA	-0.171040922	156	93	5	26	86
1269	IS35230	Durra	28.68000031	69.94000244	2.44	NA	-0.281735204	135	73	9	45	25
1270	IS35231	Durra	29.10000038	70.31999969	2.51	NA	-0.226388063	205	129	11	124	28
1271	IS35239	Durra	29.98999977	70.29000092	2.99	NA	0.153135188	225	131	13	127	31
1272	IS35240	Durra	30.62999916	70.58000183	2.62	NA	-0.139413985	190	107	12	103	28
1273	IS35244	Durra-caudatum	31.17000008	71.22000122	2.31	NA	-0.384522751	193	116	10	110	27
1274	IS35246	Durra	31.87999916	71.90000153	2.29	NA	-0.40033622	272	160	13	154	36
1275	IS35250	Durra-bicolor	32.93000031	72.84999847	1.81	NA	-0.779859471	518	296	33	272	82
1276	IS35254	Bicolor	33.24000168	72.26000214	1.91	NA	-0.700792127	487	263	34	237	84
1277	IS35255	Durra-bicolor	33.59999847	73.04000092	1.74	NA	-0.835206612	931	557	75	501	149
1278	IS35427	Caudatum	1.100000024	31.79999924	1.22	NA	-1.246356801	1178	398	139	176	260
1279	IS35471	Durra-caudatum	-17.72999954	25.11000061	3.39	NA	0.469404564	648	451	1	247	2
1280	IS35475	Caudatum	-17.86000061	24.18000031	3.74	NA	0.746140268	617	424	1	217	1
1281	IS35478	Caudatum	-17.75	23.37999916	2.47	NA	-0.258015001	608	413	1	208	1
1282	IS35480	Durra	-17.97999954	20.54999924	4.37	NA	1.244264535	589	386	0	164	0
1283	IS35483	Kafir	-18.03000069	19.04999924	2.61	NA	-0.147320719	544	348	1	151	1
1284	IS35503	Guinea	-17.72999954	18.47999954	2.14	NA	-0.518937236	593	365	0	181	0
1285	IS35506	Durra	-18.43000031	19.72999954	3.64	NA	0.667072924	543	356	0	148	0
1286	IS35507	Caudatum	-19.75	19.97999954	2.56	NA	-0.186854391	460	296	0	133	5
1287	IS35509	Bicolor	-19.63999939	17.34000015	0.69	NA	-1.665413724	539	363	2	133	7
1288	IS35510	Caudatum-bicolor	-18.61000061	17.15999985	2.58	NA	-0.171040922	493	325	1	133	1
1289	IS35522	Caudatum-bicolor	-17.51000023	14.63000011	2.49	NA	-0.242201532	386	279	0	99	0
1290	IS35526	Caudatum	-17.92000008	15.22999954	3.96	NA	0.920088425	445	314	0	102	0
1291	IS35553	Guinea-caudatum	-17.43000031	15.32999992	4.2	NA	1.109850051	520	356	0	125	0
1292	IS35567	Durra-bicolor	-17.60000038	17.79999924	5.41	NA	2.066564913	606	374	0	183	0
1293	IS35570	Caudatum	-17.62000084	17.12999916	3.23	NA	0.342896814	575	364	0	165	0
1294	IS35574	Caudatum	-17.5	15.82999992	4.13	NA	1.05450291	539	358	0	140	0
1295	IS35579	Guinea-caudatum	-17.56999969	16.5	2.91	NA	0.089881313	547	352	0	150	0
1296	IS35602	Caudatum-bicolor	-17.92000008	13.75	2.24	NA	-0.439869892	340	234	0	81	0
1297	IS35604	Caudatum-bicolor	-17.87000084	13.17000008	3.42	NA	0.493124767	216	154	0	154	0
1298	IS3582	Durra	18.10000038	33.54999924	4.04	3.57	0.93240232	45	41	0	17	0
1299	IS36052	Durra-caudatum	17.22999954	78.27999878	3.1	NA	0.240109267	759	499	9	147	20
1300	IS36058	Caudatum	17.5	79.26000214	2.59	NA	-0.163134188	719	460	10	140	29
1301	IS36060	Caudatum	16.89999962	78.73000336	3.14	NA	0.271736204	675	428	11	125	27
1302	IS36081	Durra-caudatum	16.45000076	78.45999908	3.14	NA	0.271736204	691	478	5	116	20
1303	IS36088	Durra-caudatum	18	79.58999634	3.02	NA	0.176855391	967	643	17	185	33
1304	IS36100	Durra-bicolor	16.97999954	73.30000305	2.16	NA	-0.503123767	NA	NA	NA	NA	NA
1305	IS36102	Durra-bicolor	23.30999947	91.30999756	2.12	NA	-0.534750705	2390	1410	32	1238	32
1306	IS36239	Bicolor	10.27999973	77.86000061	1.86	NA	-0.740325799	743	392	47	144	201
1307	IS36247	Bicolor	9.630000114	78.83000183	1.57	NA	-0.969621097	859	527	70	107	365
1308	IS36317	Durra	13.64999962	76.93000031	2.48	NA	-0.250108266	477	270	5	85	31
1309	IS36324	Durra	15.77999973	76.76000214	2.55	NA	-0.194761125	582	335	5	68	30
1310	IS36329	Durra	15.63000011	76.01000214	2.71	NA	-0.068253375	659	374	3	91	30
1311	IS36336	Durra-caudatum	16.40999985	76.93000031	1.69	NA	-0.874740284	637	404	5	47	18
1312	IS36342	Durra	16.35000038	75.91999817	2.9	NA	0.081974579	657	347	9	93	30
1313	IS36398	Guinea	11.32999992	79.37999725	1.53	NA	-1.001248034	1107	580	49	173	391
1314	IS36401	Guinea	12.77999973	80.18000031	1.65	NA	-0.906367221	1192	662	21	208	141
1315	IS36403	Guinea	11.93999958	79.5	2	NA	-0.629631517	1047	573	28	166	137
1316	IS36404	Guinea	12.27999973	78.61000061	2.04	NA	-0.59800458	926	476	28	173	170
1317	IS36450	Bicolor	29.60000038	79.65000153	1.63	NA	-0.92218069	1376	861	92	581	130
1318	IS36452	Bicolor	8.479999542	76.91000366	1.78	NA	-0.803579674	1791	746	88	358	280
1319	IS3696	Guinea-bicolor	25.04000092	121.5100021	1.94	1.84	-0.758737565	2199	789	297	761	353
1320	IS37124	Caudatum	-17.62000084	25.87999916	3.24	NA	0.350803548	762	541	1	293	1
1321	IS37125	Caudatum	-15.32999992	24.27000046	3.65	NA	0.674979659	886	598	0	332	3
1322	IS37127	Guinea-caudatum	-16.70000076	26.17000008	3.14	NA	0.271736204	818	591	1	322	1
1323	IS37128	Caudatum	-16.75	25.17000008	1.84	NA	-0.756139268	782	544	1	297	1
1324	IS37129	Caudatum	-16.43000031	24.69000053	3.02	NA	0.176855391	800	552	1	301	1
1325	IS37133	Durra-caudatum	-15.57999992	23.25	2.42	NA	-0.297548673	880	577	0	129	4
1326	IS37134	Caudatum	-15.07999992	23.30999947	2.19	NA	-0.479403564	955	614	0	149	5
1327	IS37135	Guinea-caudatum	-14.19999981	23	4	NA	0.951715363	1027	646	0	172	4
1328	IS37136	Caudatum	-16.32999992	23.12999916	1.84	NA	-0.756139268	760	515	1	268	3
1329	IS37140	Caudatum-bicolor	-15.27999973	22.75	1.33	NA	-1.159382722	1013	645	0	141	5
1330	IS37146	Durra	-18.11000061	21.62999916	4.35	NA	1.228451067	573	373	0	172	2
1331	IS37203	Durra	17.39999962	77.34999847	3.71	NA	0.722420065	882	598	8	59	18
1332	IS37234	Durra	16.90999985	76.23000336	2.29	NA	-0.40033622	668	389	11	64	24
1333	IS37569	Durra	9.340000153	42.79000092	3.08	NA	0.224295798	703	305	32	230	32
1334	IS3762	Bicolor	43.0547222	141.3538889	1.84	1.87	-0.789646127	1151	395	190	357	306
1335	IS37746	Durra-caudatum	9.789999962	35.09999847	2.44	NA	-0.281735204	1609	888	11	90	888
1336	IS37978	Durra-bicolor	10.82999992	42.61999893	1.99	NA	-0.637538252	210	108	19	82	24
1337	IS38021	Durra-bicolor	8.149999619	35.52999878	1.5	NA	-1.024968237	1952	893	113	250	893
1338	IS38026	Bicolor	13.60999966	39	2.2	NA	-0.471496829	710	561	17	74	518
1339	IS38159	Durra-caudatum	11.52999973	41.63000107	2.8	NA	0.002907235	146	86	12	70	12
1340	IS38683	Durra	12.63000011	39.02999878	3	NA	0.161041923	756	518	29	134	29
1341	IS39453	Durra	11.85000038	38	1.6	NA	-0.945900893	1512	1056	27	147	1056
1342	IS39462	Durra	8.619999886	39.97000122	3	NA	0.161041923	776	396	42	213	42
1343	IS39463	Durra	12.06000042	35.88000107	3	NA	0.161041923	1082	735	0	91	735
1344	IS39474	Durra	9.31000042	34.58000183	3.9	NA	0.872648019	1318	642	19	104	620
1345	IS39496	Durra	7.539999962	37.84999847	1.7	NA	-0.866833549	1137	490	67	268	456
1346	IS39525	Durra	11.01000023	38.09000015	1.8	NA	-0.787766205	1358	899	41	277	899
1347	IS39672	Guinea	9.779999733	9.779999733	3.8	NA	0.793580675	1078	707	2	158	2
1348	IS39677	Guinea	8.630000114	10.57999992	3.8	NA	0.793580675	1078	609	1	203	609
1349	IS39713	Guinea	8.869999886	8.470000267	3.1	NA	0.240109267	1527	920	10	266	920
1350	IS39764	Durra-bicolor	13.13000011	6.349999905	4.6	NA	1.426119427	545	434	0	101	0
1351	IS39778	Guinea-caudatum	12.75	5.849999905	2.7	NA	-0.076160109	688	523	0	54	0
1352	IS39780	Guinea	12.10999966	13.65999985	3	NA	0.161041923	538	429	0	95	0
1353	IS39783	Guinea	9.329999924	5.059999943	3.96	NA	0.920088425	1151	617	10	99	617
1354	IS39791	Guinea	12.10999966	5.929999828	3.6	NA	0.635445987	862	620	0	91	1
1355	IS39797	Durra	12.77999973	12.77999973	4.3	NA	1.188917395	395	332	0	55	0
1356	IS39809	Guinea	9.670000076	11.63000011	3.42	NA	0.493124767	989	641	1	151	2
1357	IS39810	Guinea	9.609999657	13.07999992	4.16	NA	1.078223113	952	604	0	151	604
1358	IS39814	Guinea	10.80000019	11.42000008	3.64	NA	0.667072924	824	598	0	82	0
1359	IS39815	Durra-caudatum	11.15999985	12.75	3.3	NA	0.398243955	763	559	0	74	0
1360	IS39819	Durra-caudatum	11.48999977	11.93999958	4.62	NA	1.441932895	708	539	0	150	0
1361	IS39913	Caudatum	1.440000057	31.34000015	1.22	NA	-1.246356801	1376	483	150	202	400
1362	IS39915	Caudatum	0.850000024	32.47000122	0.95	NA	-1.459838629	1250	422	187	210	252
1363	IS40005	Caudatum	0.270000011	32.45000076	1.12	NA	-1.325424145	1275	450	216	273	216
1364	IS4003	Bicolor	28.89999962	76.55999756	1.76	1.71	-0.895618339	580	460	25	225	36
1365	IS40033	Guinea	7.730000019	8.529999733	3.42	NA	0.493124767	1338	650	12	143	650
1366	IS40034	Guinea	8.31000042	8.510000229	3.86	NA	0.841021081	1304	702	9	113	702
1367	IS40036	Guinea	8.079999924	5.230000019	3.3	NA	0.398243955	1265	534	40	198	531
1368	IS40215	Durra-bicolor	16.06999969	75.36000061	3.64	NA	0.667072924	783	391	10	127	37
1369	IS40272	Durra-bicolor	16.5	75	2.3	NA	-0.392429485	554	285	6	95	33
1370	IS40306	Durra	14.82999992	76.5	3.4	NA	0.477311299	594	309	3	112	34
1371	IS40307	Durra-caudatum	14.48999977	76.16000366	2.5	NA	-0.234294797	565	284	2	117	31
1372	IS40324	Durra-bicolor	14.56000042	75.58999634	2.18	NA	-0.487310298	656	288	3	135	34
1373	IS40325	Durra	15	75.83000183	2.52	NA	-0.218481329	654	330	4	131	35
1374	IS40329	Durra	13.59000015	75.95999908	3.92	NA	0.888461487	561	252	5	115	50
1375	IS40373	Guinea	-0.379999995	32.88000107	2.24	NA	-0.439869892	1771	751	219	450	248
1376	IS4064	Durra	26.02000046	76.33999634	3.81	NA	0.801487409	821	721	11	65	17
1377	IS40729	Wild	20.54000092	74.45999908	0.53	NA	-1.791921474	516	330	3	108	8
1378	IS40730	Durra	20.32999992	75.05999756	3.36	NA	0.445684361	787	523	5	165	37
1379	IS40757	Durra	19.62000084	75.87999725	3.36	NA	0.445684361	758	511	6	160	25
1380	IS40771	Durra	19.26000023	76.76999664	4.26	NA	1.157290457	918	637	18	168	33
1381	IS40791	Durra	20.14999962	73.80999756	4.09	NA	1.022875972	828	592	3	143	3
1382	IS40803	Durra	18.32999992	74.83000183	3.89	NA	0.864741284	527	289	5	131	30
1383	IS40819	Durra	19.04999924	74.44000244	3.8	NA	0.793580675	596	347	3	130	38
1384	IS40822	Durra	19.37000084	74.93000031	4.38	NA	1.25217127	546	334	4	115	27
1385	IS40824	Durra	19.87000084	74.47000122	3.79	NA	0.78567394	489	282	3	106	30
1386	IS40841	Durra	17.85000038	74.66000366	3.27	NA	0.374523751	557	287	5	69	38
1387	IS4127	Durra	24.87999916	74.62999725	2.46	NA	-0.265921735	742	648	6	64	7
1388	IS4207	Durra	24.59000015	76.16000366	4.62	NA	1.441932895	892	791	7	67	13
1389	IS4246	Durra	24.04999924	81.22000122	1.8	1.81	-0.833801215	1109	887	21	118	49
1390	IS4248	Durra	20.28000069	81.38999939	3.59	NA	0.627539252	1388	1021	18	231	18
1391	IS4254	Durra	23.20000076	77.08000183	5.25	NA	1.940057163	1263	1081	11	105	26
1392	IS4269	Durra	22.44000053	77.43000031	4.5	NA	1.347052083	1211	1035	13	98	28
1393	IS4277	Durra	22.57999992	84.01000214	2.83	NA	0.026627438	1345	1000	18	224	18
1394	IS4307	Durra-bicolor	25.45999908	76.36000061	4.37	3.65	1.113438182	680	602	5	46	11
1395	IS4308	Durra	23.53000069	77.80999756	4.06	NA	0.999155769	1178	1005	16	97	33
1396	IS4332	Durra	25.65999985	78.45999908	4.12	NA	1.046596175	939	784	11	82	25
1397	IS4339	Durra	26.55999947	78.77999878	2.77	NA	-0.020812969	790	654	13	299	28
1398	IS4347	Durra	26.47999954	78.01000214	2.4	NA	-0.313362141	881	738	17	310	30
1399	IS4378	Durra	24.39999962	77.12999725	3.19	NA	0.311269876	970	826	13	87	23
1400	IS4405	Guinea-durra	24.20000076	78.19999695	3.76	NA	0.761953737	1053	880	13	94	32
1401	IS4416	Durra	23.76000023	76.98000336	3.05	NA	0.200575595	1003	857	12	79	32
1402	IS4489	Durra	24.27000046	74.51999664	2.79	NA	-0.0049995	854	754	3	73	3
1403	IS4543	Durra	18.98999977	75.76000214	3.8	2.99	0.570330595	734	489	10	143	30
1404	IS4734	Durra	22.29999924	70.77999878	2.63	2.01	-0.379003805	670	542	3	103	3
1405	IS4758	Durra	22.45999908	70.05999756	2.18	2.17	-0.507053561	490	404	1	282	3
1406	IS4788	Durra-caudatum	21.61000061	71.23000336	2.26	NA	-0.424056423	577	451	2	101	2
1407	IS4798	Durra	21.76000023	72.13999939	2.27	NA	-0.416149689	594	500	2	58	2
1408	IS4809	Durra	22.75	72.68000031	1.64	NA	-0.914273956	823	710	2	87	3
1409	IS4855	Durra	23.60000038	72.38999939	2.67	NA	-0.099880313	632	557	2	57	3
1410	IS5125	Durra	15.22999954	79.30999756	2.69	NA	-0.084066844	722	359	10	138	131
1411	IS5134	Durra	16.11000061	81.08000183	2.45	NA	-0.273828469	1090	618	11	169	26
1412	IS5139	Durra	16.89999962	80.09999847	2.36	NA	-0.344989079	907	552	15	190	36
1413	IS5158	Durra	16.93000031	82.22000122	2.76	NA	-0.028719703	1153	624	20	188	100
1414	IS5166	Guinea	17.70000076	83.30000305	2.13	1.47	-0.838216724	1004	582	26	175	26
1415	IS5177	Durra-bicolor	18.29999924	84.01000214	3.31	NA	0.406150689	1040	584	21	189	77
1416	IS5194	Guinea-caudatum	17.34000015	80.41000366	2.43	NA	-0.289641938	1063	698	13	214	29
1417	IS5219	Durra	15.88000011	78.58000183	3.18	NA	0.303363142	837	539	4	192	16
1418	IS5233	Durra	18.37999916	78.83000183	3.42	NA	0.493124767	826	562	17	151	30
1419	IS5257	Durra	18.67000008	78.01000214	3.19	NA	0.311269876	1128	826	15	192	22
1420	IS5282	Durra-bicolor	17.79999924	78.37000275	2.6	NA	-0.155227453	932	685	7	148	17
1421	IS5290	Guinea	19.79999924	85.84999847	1.97	NA	-0.653351721	NA	NA	NA	NA	NA
1422	IS5313	Durra	20.70999908	83.5	3.1	NA	0.240109267	1376	1007	18	244	18
1423	IS5325	Guinea	22.06999969	84.01999664	2.4	NA	-0.313362141	1399	1022	20	256	20
1424	IS5326	Bicolor	22.20000076	84.59999847	2.48	NA	-0.250108266	1461	1063	22	275	22
1425	IS5328	Guinea	20.38999939	85.36000061	2.13	NA	-0.52684397	1408	871	43	290	48
1426	IS5335	Guinea	20.37000084	84.55999756	2.53	NA	-0.210574594	1344	885	34	270	34
1427	IS5339	Guinea	22.07999992	85.66000366	2.75	NA	-0.036626437	1368	937	24	281	37
1428	IS5348	Guinea	21.29000092	86.55999756	2.34	NA	-0.360802548	1550	918	49	359	49
1429	IS5404	Guinea	11.94999981	78.95999908	1.55	NA	-0.985434565	973	509	39	134	262
1430	IS5409	Guinea	10.97000027	78.91000366	1.87	NA	-0.732419065	818	426	41	125	241
1431	IS5456	Durra-bicolor	10.51000023	76.20999908	2.44	NA	-0.281735204	3017	1905	38	393	1905
1432	IS5464	Guinea-caudatum	9.579999924	76.51000214	2.83	NA	0.026627438	3074	1605	114	531	1605
1433	IS5469	Durra	14.07999992	75.33999634	2.73	NA	-0.052439906	1167	795	4	132	23
1434	IS5491	Durra-bicolor	13	76.05000305	2.05	NA	-0.590097845	876	416	8	165	59
1435	IS5499	Guinea-bicolor	13.13000011	78.12999725	1.76	NA	-0.819393143	658	369	10	150	58
1436	IS5689	Guinea	23.72999954	84.22000122	2.12	NA	-0.534750705	1202	897	32	178	45
1437	IS5788	Guinea-durra	23.82999992	78.70999908	4.95	NA	1.702855131	1203	966	20	134	44
1438	IS5804	Durra-caudatum	23.97999954	79.40000153	2.66	NA	-0.107787047	1205	980	21	130	42
1439	IS5815	Durra	26.03000069	78.81999969	4.66	NA	1.473559833	900	749	12	73	23
1440	IS5818	Durra	23.15999985	79.94000244	4.23	NA	1.133570254	1278	1038	30	138	47
1441	IS5824	Durra	23.71999931	82.55000305	3.9	NA	0.872648019	1154	912	25	160	33
1442	IS5832	Guinea	20.72999954	81.65000153	1.76	NA	-0.819393143	1237	935	8	202	8
1443	IS5839	Durra	21.79999924	81.33999634	3.21	NA	0.327083345	1049	769	22	169	22
1444	IS5855	Durra	22.88999939	79.19999695	3	3.55	0.464358383	1112	900	27	122	31
1445	IS5900	Guinea	22.04999924	82.08999634	2.07	NA	-0.574284377	1244	947	23	190	23
1446	IS5928	Guinea-bicolor	24.39999962	81.90000153	2.49	NA	-0.242201532	1057	853	23	115	39
1447	IS5980	Durra	24.71999931	80.18000031	3.27	NA	0.374523751	1119	935	18	88	45
1448	IS5995	Durra	24.73999977	78.81999969	3.16	NA	0.287549673	1042	845	17	108	43
1449	IS6004	Durra	32.70999908	74.84999847	3.81	NA	0.801487409	1224	846	76	402	174
1450	IS6024	Durra-bicolor	30.89999962	75.84999847	2.94	NA	0.113601516	722	516	45	264	67
1451	IS6035	Durra-bicolor	30.31999969	76.40000153	1.85	NA	-0.748232533	749	573	40	272	63
1452	IS6095	Durra	25.95999908	80.15000153	3.08	3.22	0.353970662	918	749	15	69	43
1453	IS6099	Durra	27.22999954	79.01999664	2.77	NA	-0.020812969	785	610	24	275	33
1454	IS6106	Durra	27.39999962	79.55999756	2.32	NA	-0.376616017	899	686	24	309	39
1455	IS6116	Durra	26.25	82.06999969	3.04	NA	0.19266886	1007	807	22	102	35
1456	IS6146	Durra	25.18000031	83	3.22	NA	0.334990079	997	803	21	105	36
1457	IS6150	Durra	25.45000076	82.41000366	3.06	NA	0.208482329	943	777	19	83	34
1458	IS6152	Guinea	25.45000076	84.08000183	1.71	NA	-0.858926815	901	709	15	113	20
1459	IS6165	Durra-bicolor	27.57999992	81.59999847	2.07	2.24	-0.524715597	1164	844	35	525	51
1460	IS6169	Durra	29.10000038	77.16000366	2.27	NA	-0.416149689	714	574	23	247	43
1461	IS6191	Durra	27.06999969	80.51000214	3.93	NA	0.896368222	1061	814	24	408	45
1462	IS6192	Durra	27.95000076	80.76999664	2.86	NA	0.050347641	1197	878	34	161	49
1463	IS6203	Durra	28.62999916	79.80000305	3.21	NA	0.327083345	1310	976	41	522	59
1464	IS6206	Durra	26.54999924	82.65000153	3.44	NA	0.508938236	1057	811	27	143	36
1465	IS6208	Durra	27.02000046	82.12000275	2.73	NA	-0.052439906	1112	840	20	489	38
1466	IS6210	Durra	25.5	75.44999695	3.2	NA	0.319176611	739	640	10	63	13
1467	IS6215	Durra	28.57999992	75.56999969	2.93	NA	0.105694782	374	297	16	153	21
1468	IS6222	Durra	28.5	78.45999908	2.34	NA	-0.360802548	855	679	25	279	43
1469	IS6227	Bicolor	29.21999931	78.08000183	2.47	NA	-0.258015001	1002	777	38	369	63
1470	IS6230	Guinea	23.32999992	86.36000061	1.74	NA	-0.835206612	1291	844	27	292	41
1471	IS6236	Guinea	21.86000061	87.95999908	2.43	NA	-0.289641938	1616	975	34	375	34
1472	IS6243	Guinea	23.01000023	88.27999878	1.87	NA	-0.732419065	1359	801	32	374	32
1473	IS6245	Bicolor	23.07999992	87.11000061	1.83	NA	-0.764046002	1210	754	22	308	28
1474	IS6249	Guinea	23.72999954	87.98000336	1.77	NA	-0.811486409	1336	889	28	350	29
1475	IS6255	Guinea	22.46999931	87.27999878	2.27	NA	-0.416149689	1404	849	31	376	40
1476	IS6259	Guinea	24.18000031	88.26000214	2.44	NA	-0.281735204	1345	796	32	367	32
1477	IS6266	Guinea	26.51000023	88.73000336	2.19	NA	-0.479403564	3230	2149	22	1988	24
1478	IS6269	Guinea	26.4705731	92.9003906	2.53	NA	-0.210574594	1789	959	38	959	38
1479	IS6276	Caudatum-bicolor	30.73999977	76.77999878	1.84	NA	-0.756139268	1002	728	59	364	103
1480	IS6282	Durra-bicolor	30.22999954	75.83000183	1.84	NA	-0.756139268	550	419	28	223	41
1481	IS6294	Bicolor	29.5	75.44999695	1.92	NA	-0.692885393	388	292	20	157	31
1482	IS6321	Durra-bicolor	28.47999954	76.18000031	2.02	NA	-0.613818049	484	385	18	174	25
1483	IS6329	Caudatum	29.71999931	77.08000183	1.7	NA	-0.866833549	818	621	36	269	68
1484	IS6331	Guinea-caudatum	29.79999924	76.37999725	3.37	NA	0.453591095	563	429	26	188	44
1485	IS7069	Caudatum	18.55999947	33.34000015	4.31	3.77	1.139931235	32	30	0	13	0
1486	IS7304	Caudatum	12.10999966	11.75	2.91	NA	0.089881313	571	455	0	103	0
1487	IS7312	Guinea-bicolor	12.93000031	12	3.22	NA	0.334990079	374	313	0	53	0
1488	IS7343	Durra-caudatum	12.26000023	11.10000038	3.72	NA	0.730326799	572	460	0	100	0
1489	IS7348	Guinea-caudatum	12.86999989	11.03999996	2.41	NA	-0.305455407	404	338	0	59	0
1490	IS7360	Durra-caudatum	11.94999981	10.63000011	4.6	NA	1.426119427	685	542	0	127	0
1491	IS7367	Durra-caudatum	6.659999847	3.309999943	5.84	NA	2.406554492	1495	729	72	253	458
1492	IS7386	Guinea	10.21000004	11.38000011	3.26	3.07	0.367217189	887	611	0	109	1
1493	IS7389	Guinea	9.409999847	10.17000008	3.9	NA	0.872648019	1049	659	1	165	2
1494	IS7403	Guinea	6.980000019	9.5	3.61	NA	0.643352721	1668	772	25	185	733
1495	IS7408	Guinea	7.510000229	9.609999657	3.74	NA	0.746140268	1371	645	12	140	645
1496	IS7411	Guinea	8	7.829999924	2.43	NA	-0.289641938	1285	652	14	130	652
1497	IS7418	Guinea	4.699999809	8.159999847	3.01	3.73	0.548253051	2991	1278	163	458	1278
1498	IS7419	Guinea-caudatum	7	10.26000023	3.53	4.33	1.042790041	1630	774	19	187	774
1499	IS7424	Guinea	8.369999886	12.07999992	2.7	NA	-0.076160109	1265	720	1	253	6
1500	IS7428	Guinea	8.850000381	7.860000134	2.2	NA	-0.471496829	1410	810	11	266	810
1501	IS7447	Durra-caudatum	12.31000042	3.710000038	3.97	3.68	0.950064355	661	476	0	64	0
1502	IS7469	Bicolor	7.5	6.039999962	2.47	NA	-0.258015001	1285	543	45	207	543
1503	IS7480	Guinea	6.480000019	9.430000305	3.01	3.41	0.406956768	2038	933	48	256	884
1504	IS7486	Guinea	7.360000134	7.059999943	2.19	NA	-0.479403564	1344	618	32	173	618
1505	IS7490	Caudatum	12.14999962	10.02999973	4.25	NA	1.149383723	660	530	0	119	0
1506	IS7492	Durra-caudatum	12.85000038	13.68000031	5.47	NA	2.114005319	369	314	0	47	0
1507	IS7506	Durra-caudatum	7.03000021	8.529999733	4.06	NA	0.999155769	1591	725	29	176	692
1508	IS7508	Durra-caudatum	10.19999981	7.130000114	3.65	NA	0.674979659	1269	779	3	214	779
1509	IS7535	Caudatum	12.02999973	4.269999981	2.78	NA	-0.012906234	849	584	1	107	2
1510	IS7643	Guinea	9.050000191	6.559999943	4.36	NA	1.236357801	1215	687	9	97	687
1511	IS7689	Guinea	11.43000031	5.230000019	4.59	NA	1.418212692	970	667	0	117	3
1512	IS7696	Guinea	10.30000019	6.579999924	4.4	4.12	1.334213624	1201	748	1	186	748
1513	IS7702	Guinea	10.82999992	5.829999924	4.63	NA	1.44983963	1117	730	1	152	4
1514	IS7704	Guinea	9.75	6.5	4.27	NA	1.165197191	1238	739	5	76	739
1515	IS7763	Durra-caudatum	8.229999542	7.050000191	5.9	4.99	2.380689219	1249	642	16	134	642
1516	IS7773	Guinea	10.57999992	8.149999619	4.24	NA	1.141476988	1185	767	2	187	3
1517	IS7792	Guinea	7.260000229	10.89999962	4.03	NA	0.975435566	1587	803	17	191	803
1518	IS7802	Guinea	11.05000019	9.630000114	3.81	NA	0.801487409	903	662	0	95	1
1519	IS7806	Durra-caudatum	5.630000114	6.400000095	4.47	NA	1.323331879	2310	1009	90	326	1009
1520	IS7812	Durra-caudatum	9.119999886	7.139999866	3.17	3.69	0.601239157	1298	746	10	103	746
1521	IS7825	Guinea	9.479999542	7.679999828	2.6	NA	-0.155227453	1443	853	9	262	853
1522	IS7834	Guinea	5.829999924	8.850000381	3.04	NA	0.19266886	2484	1086	91	347	1086
1523	IS7835	Guinea	8.850000381	11.38000011	3.7	NA	0.714513331	1063	629	1	191	4
1524	IS7836	Guinea	6.449999809	6.599999905	3.53	NA	0.580098846	1666	726	44	228	726
1525	IS7843	Guinea	8.779999733	5.309999943	4.08	NA	1.014969238	1173	578	17	130	578
1526	IS7845	Guinea	7.130000114	4.380000114	3.31	NA	0.406150689	1473	604	54	257	563
1527	IS7849	Guinea	8.859999657	4.079999924	2.53	NA	-0.210574594	1182	540	25	154	540
1528	IS7887	Guinea	10.69999981	4.579999924	4.08	4.41	1.320967098	1007	646	2	148	2
1529	IS7892	Guinea	5.070000172	6.179999828	4.05	3.56	0.93240232	2870	1211	149	416	1211
1530	IS7920	Guinea	12.43000031	9.100000381	4.18	4.29	1.31213608	535	433	0	94	0
1531	IS7923	Guinea-bicolor	12.14999962	5.110000134	4.53	NA	1.370772286	841	600	0	94	1
1532	IS7948	Guinea	11.19999981	4.550000191	3.66	NA	0.682886393	952	638	1	125	2
1533	IS7995	Guinea	12.07999992	6.5	3.28	NA	0.382430486	913	647	0	106	0
1534	IS8310	Durra	24.07999992	70.16000366	2.12	2.16	-0.537962123	295	260	3	146	3
1535	IS8861	Caudatum	-1.960000038	35.83000183	2.67	NA	-0.099880313	767	371	32	357	42
1536	IS9115	Caudatum	-2.0000005	31.499999	2.59	NA	-0.163134188	1218	508	30	351	30
1537	IS9720	Caudatum	14.23999977	23.29000092	3.37	2.77	0.283322521	344	302	0	36	0
1538	IS11473	Caudatum	15.10000038	36.65000153	4.55	5.71	2.102512162	393	322	0	57	0
1539	IS11619	Durra-bicolor	9.029999733	38.70000076	2.03	1.48	-0.877956304	1171	702	37	234	52
1540	IS11919	Durra-bicolor	15.06999969	39.04999924	1.98	1.2	-1.023668095	556	365	30	121	35
1541	IS11954	Bicolor	15.31999969	38.91999817	2.3	4.43	0.543837542	475	342	6	95	17
1542	IS12804	Bicolor	41.0186111	28.9647222	1.65	1.36	-1.098731746	724	308	83	83	234
1543	IS13782	Kafir-durra	-29.01502	29.87103	2.37	2.27	-0.379003805	760	366	33	366	38
1544	IS13893	Kafir-caudatum	-29.01502	29.87103	2.57	2.9	-0.012516572	760	366	33	366	38
1545	IS13919	Kafir-caudatum	-29.01502	29.87103	2.93	2.57	0.000729955	760	366	33	366	38
1546	IS13971	Caudatum	-29.01502	29.87103	2.5	2.79	-0.091995731	760	366	33	366	38
1547	IS14010	Caudatum-bicolor	-29.01502	29.87103	3.7	2.41	0.270075994	760	366	33	366	38
1548	IS14564	Wild	14.03999996	35.22000122	1.48	NA	-1.040781706	548	428	0	101	0
1549	IS14719	Wild	6.03000021	37.54999924	2.5	NA	-0.234294797	830	324	78	224	165
1550	IS17941	Caudatum	26.54999924	76.66999817	2.71	NA	-0.068253375	686	600	11	255	19
1551	IS17980	Durra	20.70000076	77	1.97	NA	-0.653351721	759	530	18	148	24
1552	IS18039	Durra-bicolor	20.70000076	77	3.38	NA	0.46149783	759	530	18	148	24
1553	IS18948	Wild	27.44000053	77.73999786	1	NA	-1.420304957	696	586	19	232	24
1554	IS19153	Guinea-caudatum	11.18999958	24.14999962	3.05	2.97	0.230336415	643	469	0	140	0
1555	IS19262	Guinea-caudatum	11.18999958	24.14999962	2.4	3.09	-0.003685554	643	469	0	140	0
1556	IS19859	Durra	25.18000031	80.30000305	4.38	NA	1.25217127	994	835	14	69	37
1557	IS19975	Guinea	13.14000034	-15.47000027	3.06	2.8	0.159688273	911	734	0	93	0
1558	IS21083	Caudatum	-0.100000001	34.47999954	3.24	NA	0.350803548	1388	567	227	269	265
1559	IS21512	Guinea	-16.14999962	34.77999878	1.6	NA	-0.945900893	784	496	24	253	36
1560	IS21645	Guinea	-16.28000069	34.84999847	1.82	NA	-0.771952737	791	507	23	258	35
1561	IS21863	Bicolor	33.5	36.29999924	3.3	NA	0.398243955	198	120	0	0	120
1562	IS2205	Durra-bicolor	28.6255144	77.1817017	2.11	NA	-0.542657439	675	554	22	254	29
1563	IS22239	Kafir	-24.47999954	25.87999916	2.98	2.81	0.128779711	462	235	14	235	14
1564	IS22294	Kafir	-23.01000023	27.76000023	3.21	3.56	0.561499577	373	195	8	193	8
1565	IS22609	Caudatum	7.320000172	80.98000336	1.05	NA	-1.380771285	1933	939	138	249	794
1566	IS22616	Bicolor	22.56999969	95.69000244	1.57	NA	-0.969621097	882	426	7	300	9
1567	IS22720	Durra	3.420000076	43.5	3.3	NA	0.398243955	501	274	13	184	22
1568	IS22799	Durra	4.75	45.25	3.95	NA	0.912181691	270	142	6	142	6
1569	IS22986	Caudatum	10.52999973	30.52000046	2.93	2.9	0.146441747	745	465	0	74	465
1570	IS23216	Caudatum-bicolor	-14.25	31.32999992	2.12	NA	-0.534750705	996	705	0	316	8
1571	IS23514	Caudatum	8.239999771	34.38999939	2.6	NA	-0.155227453	998	509	16	79	509
1572	IS23521	Guinea-caudatum	8.199999809	34.25999832	2.98	NA	0.145228454	929	463	12	73	463
1573	IS23579	Guinea-caudatum	8.239999771	34.59000015	3.16	NA	0.287549673	1147	594	24	100	585
1574	IS23586	Guinea-caudatum	8.270000458	34.65999985	3.79	NA	0.78567394	1171	603	27	103	593
1575	IS23590	Guinea-caudatum	8.270000458	34.65999985	3.1	NA	0.240109267	1171	603	27	103	593
1576	IS23644	Guinea	13.65999985	-15.39999962	1.93	NA	-0.684978658	669	554	0	63	0
1577	IS23684	Guinea	-16.14999962	38.31999969	1.65	NA	-0.906367221	1268	737	50	529	94
1578	IS2379	Caudatum	-23.83333	31.5	2.58	3.87	0.420203295	507	264	21	264	21
1579	IS2397	Kafir	-23.83333	31.5	2.92	2.1	-0.211214469	507	264	21	264	21
1580	IS24348	Caudatum	21.18000031	74.68000031	2.68	NA	-0.091973578	586	411	3	121	6
1581	IS25548	Caudatum	-2.059999943	29.36000061	2.44	2.35	-0.312771172	1127	363	107	277	283
1582	IS25732	Durra	14.27000046	-10.35999966	3.2	3.27	0.429034312	789	601	0	137	0
1583	IS25836	Durra	15.14999962	-10.27000046	2.54	3.14	0.080209114	511	410	0	72	1
1584	IS25989	Guinea	11.27999973	-7.010000229	0.98	1.21	-1.46080347	1041	693	4	126	12
1585	IS26025	Guinea	12.39000034	-6.360000134	2.59	2.7	-0.091995731	926	649	2	94	8
1586	IS26222	Guinea-caudatum	10.80000019	0.230000004	3.6	NA	0.635445987	1031	656	3	171	656
1587	IS27557	Guinea	12.23999977	-2.460000038	2.38	2.7	-0.184721416	780	538	3	98	4
1588	IS27697	Guinea	8.579999924	-12.35000038	0.82	NA	-1.562626177	2893	1661	37	310	1661
1589	IS27887	Caudatum-bicolor	-24.19000053	29.48999977	2.46	2.2	-0.370172787	623	317	19	317	19
1590	IS27912	Kafir-caudatum	-26	29.76000023	2.76	2.87	0.05813157	729	370	21	334	21
1591	IS28141	Durra-caudatum	15.23999977	47.45000076	6.54	4.58	2.482245922	105	42	8	36	18
1592	IS28313	Durra-caudatum	16.02000046	48.20000076	2.5	2.75	-0.109657766	78	38	5	13	23
1593	IS28449	Guinea-caudatum	15.11999989	43.04000092	3.02	2.62	0.062547079	63	30	7	22	12
1594	IS28451	Guinea-caudatum	15.11999989	43.04000092	3.12	2.62	0.106702167	63	30	7	22	12
1595	IS28614	Durra-caudatum	14.19999981	46.27999878	2.82	2.47	-0.091995731	198	127	3	108	13
1596	IS28747	Durra-caudatum	13.06999969	44.49000168	2.73	2.6	-0.074333695	120	62	13	42	14
1597	IS28849	Durra-caudatum	15.14000034	43.56000137	3.35	3.11	0.424618803	175	91	16	71	16
1598	IS29091	Durra-caudatum	14.48999977	45.20999908	4.44	NA	1.299611676	267	177	6	160	11
1599	IS29100	Durra-caudatum	15.18999958	43.16999817	6.32	NA	2.786077743	72	36	8	26	12
1600	IS29187	Guinea-caudatum	-26.31999969	31.13999939	2.51	NA	-0.226388063	1320	634	71	634	71
1601	IS29233	Kafir	-26.95000076	31.01000023	2.68	NA	-0.091973578	1007	491	37	491	37
1602	IS29239	Kafir	-26.95000076	31.01000023	2.91	NA	0.089881313	1007	491	37	491	37
1603	IS29241	Kafir-caudatum	-26.95000076	31.01000023	2.47	NA	-0.258015001	1007	491	37	491	37
1604	IS29304	Guinea-kafir	-26.31999969	31.13999939	2.7	NA	-0.076160109	1320	634	71	634	71
1605	IS29314	Durra-caudatum	-26.03000069	31.85000038	2.15	NA	-0.511030501	699	344	34	344	34
1606	IS29326	Caudatum-bicolor	-26.95000076	31.01000023	1.96	NA	-0.661258455	1007	491	37	491	37
1607	IS29335	Caudatum	-26.95000076	31.01000023	2.65	NA	-0.115693781	1007	491	37	491	37
1608	IS29358	Kafir	-29.51000023	27.62000084	2.45	NA	-0.273828469	714	324	43	303	43
1609	IS29392	Kafir	-29.5	28	2.84	NA	0.034534172	807	336	53	336	53
1610	IS29441	Kafir-caudatum	-30.12999916	28.70000076	2.65	NA	-0.115693781	761	376	42	376	44
1611	IS29468	Guinea-caudatum	-30.02000046	27.54999924	2.94	NA	0.113601516	704	300	48	279	48
1612	IS29565	Guinea-caudatum	-29.31999969	27.47999954	3.26	NA	0.366617017	671	295	41	284	41
1613	IS29568	Kafir-caudatum	-29.31999969	27.47999954	2.75	NA	-0.036626437	671	295	41	284	41
1614	IS29582	Kafir	-29.31999969	27.47999954	2.57	NA	-0.178947657	671	295	41	284	41
1615	IS29689	Kafir	-19.52000046	31.62999916	2.68	NA	-0.091973578	584	376	7	253	7
1616	IS29714	Kafir-durra	-20.79000092	32.22999954	1.75	NA	-0.827299877	584	359	19	315	19
1617	IS29733	Guinea-durra	-20.32999992	30.04000092	2.21	NA	-0.463590095	567	346	9	212	9
1618	IS29772	Guinea-caudatum	-18.53000069	32.11999893	2.75	NA	-0.036626437	793	488	14	454	14
1619	IS29914	Caudatum	-20.03000069	29.10000038	1.95	NA	-0.669165189	627	390	4	257	11
1620	IS29950	Guinea-caudatum	-20.53000069	29.28000069	3.26	NA	0.366617017	546	330	5	215	5
1621	IS30079	Durra-caudatum	-18.93000031	27.72999954	2.56	NA	-0.186854391	585	395	1	233	1
1622	IS30092	Durra-caudatum	-20.80999947	28.55999947	3.27	NA	0.374523751	524	323	7	202	7
1623	IS30231	Kafir	-17.82999992	31.04999924	2.47	NA	-0.258015001	831	547	6	310	6
1624	IS30383	Caudatum-bicolor	38.70999908	113.25	2.25	2.32	-0.409912367	431	286	10	286	10
1625	IS30400	Caudatum-bicolor	36.52999878	112.6800003	2.68	2.17	-0.286278119	573	349	18	345	18
1626	IS30417	Caudatum-bicolor	36.18999863	113.0999985	2.55	1.7	-0.55120865	602	367	18	367	18
1627	IS30443	Caudatum-bicolor	37.34999847	112.3099976	2.61	1.9	-0.43640542	455	289	15	278	15
1628	IS30450	Caudatum-bicolor	39.68999863	113.6800003	2.28	2.05	-0.515884579	389	247	14	247	14
1629	IS30451	Caudatum-bicolor	39.43000031	114.2300034	2.79	1.71	-0.440820929	425	276	12	276	12
1630	IS30460	Caudatum	36.52999878	112.6800003	3.32	2.13	-0.021347589	573	349	18	345	18
1631	IS30466	Caudatum-bicolor	36.31999969	112.8799973	2.28	NA	-0.408242954	589	357	18	357	18
1632	IS30572	Guinea-caudatum	10.59000015	14.32999992	3.16	NA	0.287549673	793	578	0	81	578
1633	IS30838	Guinea	10	13.52000046	4.5	NA	1.347052083	949	618	0	142	618
1634	IS31043	Caudatum	3.349999905	33.33000183	3.28	2.92	0.309815574	997	422	59	92	422
1635	IS31186	Guinea-caudatum	1.799999952	33.54999924	2.82	2.2	-0.211214469	1335	499	109	165	403
1636	IS31446	Guinea-caudatum	0.129999995	30.25	1.83	1.8	-0.824970198	916	319	132	152	267
1637	IS31557	Caudatum	-3.980000019	30.04000092	1.69	NA	-0.874740284	1200	519	17	243	108
1638	IS31706	Durra	13.47999954	44.09000015	6.61	NA	3.015373041	491	252	26	226	28
1639	IS31714	Durra-caudatum	14.42000008	44.20000076	5.13	NA	1.84517635	406	226	21	207	22
1640	IS32245	Durra-caudatum	14.52000046	44.18999863	3	NA	0.161041923	374	209	18	191	18
1641	IS32349	Guinea	19.53000069	82.45999908	2	1.91	-0.70133595	1397	953	24	307	28
1642	IS32439	Guinea	25.37999916	86.47000122	3.17	2.73	0.177350309	1062	713	25	225	26
1643	IS32754	Wild	2.140000105	45.11999893	0.82	NA	-1.562626177	500	247	8	184	137
1644	IS33023	Guinea	-5.019999981	32.81999969	1.9	2.83	-0.339264226	901	454	0	144	27
1645	IS33844	Durra	17.67000008	75.90000153	4.23	3.47	0.972141899	713	439	9	153	31
1646	IS4060	Durra-bicolor	27.20999908	77.48999786	2.46	1.78	-0.555624159	667	582	12	229	16
1647	IS4092	Caudatum	26.15999985	75.77999878	3.2	2.05	-0.109657766	645	563	10	55	11
1648	IS4360	Durra	25.25	77.38999939	3.74	NA	0.746140268	858	728	10	78	24
1649	IS4372	Guinea-durra	23.51000023	75.25	4.32	NA	1.204730863	877	727	4	95	9
1650	IS4515	Durra	19.87999916	75.31999969	4	NA	0.951715363	744	493	9	159	31
1651	IS4581	Durra	18.15999985	76.05000305	3.62	3.06	0.521759998	835	541	12	185	31
1652	IS4613	Durra	18.15999985	76.05000305	3.28	NA	0.382430486	835	541	12	185	31
1653	IS4631	Durra	18.15999985	76.05000305	3.53	2.54	0.252413959	835	541	12	185	31
1654	IS4698	Durra	17.69000053	74	3.22	NA	0.334990079	1117	745	6	85	46
1655	IS4951	Guinea	20.53000069	76.18000031	2.07	NA	-0.574284377	832	578	17	175	32
1656	IS5094	Durra	14.68000031	77.58999634	2.86	NA	0.050347641	525	293	5	130	36
1657	IS5295	Guinea	20.03000069	84.12999725	1.67	NA	-0.890553753	1338	845	43	298	43
1658	IS5301	Guinea-caudatum	19.37999916	85.05999756	1.98	1.58	-0.85587876	1194	648	38	399	38
1659	IS5386	Durra	11	76.95999908	2.63	NA	-0.13150725	620	315	29	140	168
1660	IS5667	Durra	15.47000027	75.01999664	2.01	NA	-0.621724783	826	398	7	142	48
1661	IS5919	Durra	23.29999924	81.37000275	3.16	NA	0.287549673	1101	878	31	120	47
1662	IS6351	Durra	15.47000027	75.01999664	2.79	NA	-0.0049995	826	398	7	142	48
1663	IS6354	Durra	15.47000027	75.01999664	2.92	NA	0.097788047	826	398	7	142	48
1664	IS6421	Durra	17.69000053	74	3.29	NA	0.39033722	1117	745	6	85	46
1665	IS7305	Caudatum	11.56000042	13.01000023	3.59	NA	0.627539252	682	518	0	146	0
1666	IS7310	Guinea	11.47999954	11.10000038	3.02	NA	0.176855391	757	585	0	151	0
1667	IS7679	Guinea	9.159999847	12.63000011	3.47	NA	0.532658439	976	599	0	170	599
1668	IS7957	Guinea-bicolor	11.39999962	4.110000134	4.32	NA	1.204730863	948	643	1	121	3
1669	IS7987	Guinea	11.5	3.700000048	4.32	NA	1.204730863	939	643	1	117	2
1670	IS8777	Caudatum-bicolor	1.830000043	32.5525795	2.62	NA	-0.139413985	1301	457	132	176	391
1671	IS8916	Guinea-caudatum	0.460000008	34.08000183	2.44	NA	-0.281735204	1670	626	244	290	317
1672	IS9108	Caudatum	-0.07	34.81000137	1.66	NA	-0.898460487	1300	530	229	312	229
1673	IS9113	Caudatum	-0.07	34.81000137	2.42	NA	-0.297548673	1300	530	229	312	229
1674	IS9745	Caudatum	12.43000031	34.06999969	4.46	3.38	1.033959023	599	429	0	35	0
1675	IS10876	Guinea-caudatum	9.75	8.380000114	4.28	NA	1.173103926	1474	886	7	273	886
1676	IS10882	Guinea-caudatum	9.75	8.380000114	3.97	NA	0.927995159	1474	886	7	273	886
1677	IS11119	Caudatum	9.5	38.22999954	2.46	2.19	-0.374588296	1120	696	27	205	51
1678	IS1127	Durra-caudatum	26.01000023	87.80000305	1.47	1.72	-1.019252587	1858	1247	18	1012	18
1679	IS11374	Caudatum-bicolor	9.079999924	36.52999878	1.8	1.82	-0.829385706	2000	1105	43	160	1040
1680	IS11758	Durra	9.399999619	42.00999832	2.34	2.55	-0.268616084	799	364	40	257	40
1681	IS11960	Durra-caudatum	15.31999969	38.91999817	3.25	4.43	0.963310882	475	342	6	95	17
1682	IS12110	Caudatum	9.210000038	36.68999863	3.58	4.26	1.033959023	1837	1021	43	154	975
1683	IS12169	Bicolor	12.02999973	39.02999878	2.25	2.02	-0.542377632	809	548	37	327	48
1684	IS12531	Bicolor	9.31000042	42.11000061	1.69	1.69	-0.935357919	727	321	35	235	35
1685	IS13264	Bicolor	26.45	74.6333	1.56	1.19	-1.213534975	590	510	8	302	8
1686	IS13791	Kafir	-29.01502	29.87103	2.86	2.5	-0.061087169	760	366	33	366	38
1687	IS13827	Caudatum	-29.01502	29.87103	2.42	2.6	-0.211214469	760	366	33	366	38
1688	IS13845	Kafir	-29.01502	29.87103	2.85	2.75	0.044885043	760	366	33	366	38
1689	IS13926	Kafir	-29.01502	29.87103	2.65	2.97	0.053716061	760	366	33	366	38
1690	IS13989	Kafir	-29.01502	29.87103	2.26	2.69	-0.242123031	760	366	33	366	38
1691	IS1398	Durra	10.36999989	30.22999954	2.71	1.59	-0.529131106	758	471	0	81	471
1692	IS14449	Bicolor	14.03999996	35.22000122	2.11	2.1	-0.568870685	548	428	0	101	0
1693	IS14478	Wild	8.409999847	32.06000137	2	3.25	-0.109657766	819	476	1	49	476
1694	IS14556	Guinea-caudatum	4.510000229	35.97999954	2.84	NA	0.034534172	344	179	25	86	42
1695	IS14735	Caudatum-bicolor	5.380000114	37.93000031	3.32	3.24	0.468773892	777	357	80	141	94
1696	IS19016	Caudatum	11.18999958	24.14999962	4.39	3.47	1.042790041	643	469	0	140	0
1697	IS19026	Caudatum	11.18999958	24.14999962	2.96	2.45	-0.039009625	643	469	0	140	0
1698	IS19041	Caudatum	11.18999958	24.14999962	3.06	3.08	0.283322521	643	469	0	140	0
1699	IS19126	Durra	11.18999958	24.14999962	4.51	3.35	1.042790041	643	469	0	140	0
1700	IS19132	Guinea-caudatum	11.18999958	24.14999962	4.72	4.02	1.431354818	643	469	0	140	0
1701	IS19685	Guinea	21.10000038	80.91000366	2.4	NA	-0.313362141	1349	1046	12	194	12
1702	IS19847	Durra-caudatum	24.90999985	79.58999634	3.38	NA	0.46149783	1061	882	12	87	44
1703	IS19953	Guinea	15.02999973	-13.77999973	1.5	1.31	-1.187041922	579	474	2	54	2
1704	IS20016	Guinea	14.13000011	-14.97000027	2.68	2.56	-0.114073275	651	518	0	72	2
1705	IS20064	Guinea	13.25	-12.17000008	1.38	1.56	-1.129640307	950	707	0	36	4
1706	IS21124	Caudatum	-0.5666662	34.3166676	2.94	NA	0.113601516	1177	507	165	250	165
1707	IS21126	Wild	-0.6393854	34.2174145	0.86	NA	-1.530999239	1284	507	167	274	167
1708	IS21401	Wild	-13.77000046	32.97999954	0.8	NA	-1.578439645	973	665	2	310	3
1709	IS21425	Guinea	-16.03000069	35.49000168	1.37	NA	-1.127755785	1806	912	110	485	145
1710	IS2156	Bicolor	13.02999973	8.31000042	2.03	2.37	-0.484976017	538	436	0	93	0
1711	IS21991	Durra	19.68000031	78.65000153	3.41	NA	0.485218033	1134	831	17	198	22
1712	IS22040	Durra	15.81999969	78.02999878	2.5	NA	-0.234294797	650	398	6	146	20
1713	IS22074	Durra	15.14000034	76.91000366	2.99	NA	0.153135188	516	291	4	86	35
1714	IS22282	Bicolor	-23.10000038	26.82999992	2.15	2.41	-0.414327876	452	249	7	225	7
1715	IS22287	Kafir	-23.10000038	26.82999992	3.35	3.89	0.769028493	452	249	7	225	7
1716	IS22291	Guinea	-23.01000023	27.76000023	1.95	2.09	-0.643934335	373	195	8	193	8
1717	IS22325	Guinea	-19.87999916	23.56999969	2.37	2.43	-0.308355664	454	294	1	149	5
1718	IS22330	Durra	-24.39999962	25.52000046	2.81	2.61	-0.034594116	488	250	10	228	10
1719	IS22334	Kafir	-22.39999962	22.04999924	2.37	2.9	-0.100826748	374	215	2	215	2
1720	IS2262	Kafir-caudatum	14.03999996	35.22000122	2.94	2.65	0.040469535	548	428	0	101	0
1721	IS22909	Durra	12.03999996	30.52000046	4.36	2.65	0.66747179	567	402	0	117	0
1722	IS22996	Guinea-caudatum	10.52999973	30.52000046	2.8	2.91	0.093455641	745	465	0	74	465
1723	IS23033	Bicolor	14.31999969	33.41999817	2.81	3	0.137610729	326	272	0	42	0
1724	IS23048	Caudatum	12.89999962	23.46999931	3.34	4	0.813183581	599	479	0	102	0
1725	IS23053	Caudatum	12.53999996	32.5	3.86	3.91	1.003050461	376	293	0	62	0
1726	IS23100	Guinea	-4.820000172	34.74000168	2.63	NA	-0.13150725	682	400	0	206	0
1727	IS23142	Durra	-7.389999866	35.79000092	1.65	NA	-0.906367221	613	384	0	167	0
1728	IS23166	Wild	-6.170000076	35.72999954	1.5	NA	-1.024968237	563	362	0	279	0
1729	IS23178	Bicolor	-15.5666666	28.2833338	1.57	NA	-0.969621097	828	593	0	114	5
1730	IS23574	Guinea-caudatum	8.199999809	34.25999832	3.37	NA	0.453591095	929	463	12	73	463
1731	IS23601	Guinea-caudatum	7.918000221	34.44900131	4.15	NA	1.070316379	1259	652	32	141	517
1732	IS23645	Guinea	13.65999985	-15.39999962	1.7	NA	-0.866833549	669	554	0	63	0
1733	IS23666	Guinea	13.31999969	-15.89000034	3.02	NA	0.176855391	855	709	0	73	0
1734	IS23669	Guinea	13.22000027	-16.12999916	1.87	NA	-0.732419065	928	783	0	71	1
1735	IS2367	Caudatum-bicolor	8.890000343	9.470000267	2.76	2.14	-0.264200575	1203	671	3	228	671
1736	IS2416	Kafir-durra	-23.83333	31.5	2.25	1.71	-0.679258406	507	264	21	264	21
1737	IS2430	Guinea	13.06000042	5.25	1.9	2.1	-0.661596371	628	482	0	45	0
1738	IS24713	Durra-bicolor	9.800000191	8.489999771	3.97	3.4	0.826430108	1437	871	6	264	871
1739	IS24775	Guinea	10.88000011	13.63000011	2.9	NA	0.081974579	879	620	1	101	1
1740	IS24786	Guinea-caudatum	10.88000011	13.63000011	3.82	NA	0.809394143	879	620	1	101	1
1741	IS25055	Guinea	9.399999619	-0.980000019	3.36	NA	0.445684361	1092	566	14	137	566
1742	IS25702	Caudatum-bicolor	15.15999985	-9.380000114	2.88	2.49	-0.05667166	523	429	1	65	2
1743	IS25733	Guinea	15.05000019	-9.350000381	2.36	2.6	-0.237707522	560	456	1	72	2
1744	IS25848	Guinea	13.35000038	-9.449999809	2.28	2.65	-0.250954049	849	633	1	39	6
1745	IS26110	Guinea	14.43000031	-2.230000019	2.35	2.68	-0.20679896	450	354	0	75	0
1746	IS26198	Guinea	10.59000015	0.07	2.27	NA	-0.416149689	1060	662	5	187	662
1747	IS26224	Guinea	10.5	0.49000001	3.1	NA	0.240109267	1074	663	6	81	663
1748	IS27146	Durra	-19.57999992	32.5	2.07	NA	-0.574284377	558	347	10	229	10
1749	IS27164	Kafir	-19.82999992	30.54999924	2.6	NA	-0.155227453	624	399	9	256	14
1750	IS27287	Guinea	13.15999985	-0.819999993	3.05	NA	0.200575595	615	450	0	53	0
1751	IS27490	Guinea	12.77000046	-3.809999943	2.25	2.5	-0.330433208	731	514	2	76	2
1752	IS27587	Wild	11.3344	14.9796	1.6	NA	-0.945900893	640	493	0	46	0
1753	IS27599	Guinea-caudatum	12.22999954	14.63000011	3.49	NA	0.548471908	471	375	0	79	0
1754	IS27855	Bicolor	-23.37999916	30.95999908	1.37	NA	-1.127755785	526	281	17	278	17
1755	IS28332	Durra-caudatum	13.47000027	44.09000015	3.06	3	0.24799845	474	235	25	179	25
1756	IS28688	Durra-caudatum	13.44999981	44.47000122	3.1	2.6	0.089040132	223	124	13	75	14
1757	IS28740	Durra-caudatum	15.31999969	44.15000153	3.05	2.27	-0.078749204	323	166	19	158	23
1758	IS28991	Guinea-caudatum	16.04000092	49.24000168	4.28	4.74	1.554989066	80	38	6	7	29
1759	IS29310	Guinea-caudatum	-26.03000069	31.85000038	2.8	NA	0.002907235	699	344	34	344	34
1760	IS29407	Kafir	-29.53000069	28.14999962	2.25	NA	-0.431963157	853	353	66	353	66
1761	IS29409	Kafir	-29.53000069	28.14999962	2.36	NA	-0.344989079	853	353	66	353	66
1762	IS29472	Kafir	-30.02000046	27.54999924	2.89	NA	0.074067844	704	300	48	279	48
1763	IS29496	Kafir	-30.26000023	27.87999916	2.59	NA	-0.163134188	658	277	48	261	48
1764	IS29569	Kafir	-29.31999969	27.47999954	2.81	NA	0.010813969	671	295	41	284	41
1765	IS29691	Guinea	-19.52000046	31.62999916	2.67	NA	-0.099880313	584	376	7	253	7
1766	IS29798	Guinea	-16.27000046	31.5	2.45	NA	-0.273828469	728	575	0	435	0
1767	IS29870	Durra-caudatum	-20.90999985	28.45999908	2.52	NA	-0.218481329	503	304	7	277	7
1768	IS29872	Kafir	-20.90999985	28.45999908	3.05	NA	0.200575595	503	304	7	277	7
1769	IS29876	Guinea-caudatum	-20.90999985	28.45999908	2.25	NA	-0.431963157	503	304	7	277	7
1770	IS29911	Caudatum	-20.03000069	29.10000038	3.45	NA	0.516844971	627	390	4	257	11
1771	IS29966	Kafir	-20.90999985	28.45999908	3.12	NA	0.255922735	503	304	7	277	7
1772	IS29977	Durra-caudatum	-20.90999985	28.45999908	3.34	NA	0.429870892	503	304	7	277	7
1773	IS30175	Guinea	-18.07999992	32.66999817	1.92	NA	-0.692885393	907	613	15	531	15
1774	IS30205	Caudatum-bicolor	-20.20000076	32.59999847	2.25	NA	-0.431963157	1076	622	61	622	64
1775	IS30207	Guinea-caudatum	-20.20000076	32.59999847	1.7	NA	-0.866833549	1076	622	61	622	64
1776	IS30335	Caudatum-bicolor	37.88999939	112.5500031	3.05	2.5	0.022807499	407	259	13	252	13
1777	IS30397	Bicolor	39.43999863	111.4800034	2.74	1.74	-0.449651946	446	289	11	284	11
1778	IS30405	Caudatum-bicolor	36.84000015	111.7600021	3.16	1.98	-0.158228363	494	302	15	285	15
1779	IS30409	Caudatum-bicolor	37.50999832	111.1299973	2.99	2.55	0.01839199	503	312	12	292	12
1780	IS30436	Caudatum-bicolor	37.68000031	112.7399979	3.29	2.64	0.190596835	431	276	11	267	11
1781	IS30441	Caudatum	37.20000076	112.1699982	2.94	2.55	-0.003685554	462	294	15	281	15
1782	IS30619	Caudatum	12.38000011	14.89999962	3.13	NA	0.26382947	425	339	0	69	0
1783	IS3073	Caudatum	13.53999996	33.36000061	3.29	2.59	0.168519291	379	311	0	55	0
1784	IS30748	Durra-caudatum	11.02999973	14.13000011	5.3	NA	1.979590835	795	584	0	76	0
1785	IS31179	Caudatum	1.049999952	34.29999924	2.64	2.67	-0.083164713	1960	680	208	282	564
1786	IS31195	Guinea-caudatum	1.700000048	34.06999969	2	1.72	-0.785230618	1131	414	96	137	386
1787	IS31202	Caudatum	0.589999974	33.09000015	1.88	1.47	-0.948604445	1276	446	211	242	240
1788	IS31299	Caudatum	-0.99000001	29.93000031	1.73	1.75	-0.89120283	1137	381	135	279	159
1789	IS31533	Wild	-3.059999943	30.76000023	0.65	NA	-1.697040661	959	416	17	109	351
1790	IS31559	Caudatum	-2.349999905	29.97999954	2.45	NA	-0.273828469	1057	410	45	195	137
1791	IS31852	Durra-caudatum	13.44999981	44.47000122	3.35	NA	0.437777627	223	124	13	75	14
1792	IS31861	Durra-caudatum	13.59000015	44.52000046	3.41	NA	0.485218033	267	153	14	98	15
1793	IS32050	Durra	15.28999996	43.33000183	2.76	NA	-0.028719703	149	71	18	57	18
1794	IS32087	Durra-caudatum	13.43999958	44.45999908	5.36	NA	2.027031241	235	131	13	102	14
1795	IS32092	Durra-caudatum	16.04000092	49.24000168	4.86	NA	1.631694521	80	38	6	7	29
1796	IS32454	Guinea	24.82999992	85.41000366	2.48	2.51	-0.224460996	987	717	21	164	29
1797	IS32569	Durra	2.789999962	44.08000183	2.88	NA	0.06616111	558	335	8	328	40
1798	IS32986	Guinea	-4.820000172	34.74000168	2.3	2.95	-0.109657766	682	400	0	206	0
1799	IS33173	Caudatum	12.38000011	14.38000011	5.1	NA	1.821456147	444	356	0	73	0
1800	IS33178	Durra	10.51000023	14.38000011	3.6	NA	0.635445987	793	577	0	82	577
1801	IS33209	Durra-caudatum	10.78999996	14.65999985	4.9	NA	1.663321459	743	554	0	66	0
1802	IS33261	Caudatum	10.06999969	14.60999966	4.4	NA	1.267984739	839	592	0	99	592
1803	IS3443	Guinea-caudatum	10.5	30.44000053	3.12	2.97	0.261244976	752	467	0	77	3
1804	IS3507	Caudatum	10.5	30.44000053	4.15	4.92	1.57706661	752	467	0	77	3
1805	IS3511	Kafir-caudatum	11.25	30.01000023	2.7	2.11	-0.303940155	693	447	0	74	0
1806	IS3583	Caudatum	10.5	30.44000053	2.4	1.96	-0.502638052	752	467	0	77	3
1807	IS3905	Guinea	12.39000034	-7.590000153	2.52	2.17	-0.356926261	935	653	0	90	4
1808	IS4027	Bicolor	26.54999924	75.51999664	1.83	2.14	-0.674842897	496	431	7	205	11
1809	IS4035	Durra-bicolor	26.54999924	75.51999664	2.6	3.64	0.327477609	496	431	7	205	11
1810	IS4112	Caudatum	26.15999985	75.77999878	2.88	1.98	-0.281862611	645	563	10	55	11
1811	IS4285	Durra	21.90999985	77.88999939	3.39	NA	0.469404564	1152	907	27	143	35
1812	IS4726	Durra	22.70000076	71.68000031	2.67	2.17	-0.290693628	515	420	2	70	2
1813	IS4776	Durra	21.52000046	70.45999908	2.11	2.11	-0.564455176	827	681	1	492	1
1814	IS4821	Durra	22.29999924	73.19999695	3.42	NA	0.493124767	965	803	3	123	3
1815	IS4963	Guinea	20.53000069	76.18000031	1.78	NA	-0.803579674	832	578	17	175	32
1816	IS5106	Durra	14.47000027	78.81999969	2.7	NA	-0.076160109	756	396	5	141	92
1817	IS5622	Durra	16.81999969	75.72000122	3.26	NA	0.366617017	684	369	10	79	31
1818	IS5720	Durra-bicolor	24.48999977	86.30000305	1.96	NA	-0.661258455	1128	774	22	217	26
1819	IS5867	Durra-caudatum	22.06999969	78.93000031	3.13	NA	0.26382947	1137	844	38	175	39
1820	IS5910	Guinea	21.89999962	83.40000153	2.19	NA	-0.479403564	1589	1258	18	221	18
1821	IS5972	Durra	24.57999992	80.83000183	3.92	NA	0.888461487	1072	835	25	120	55
1822	IS6094	Durra	25.59000015	79.58000183	3.09	NA	0.232202532	901	764	13	61	33
1823	IS6154	Durra	26.51000023	83.77999878	3.12	NA	0.255922735	1186	883	29	187	32
1824	IS6193	Durra	26.54999924	80.48999786	2.89	NA	0.074067844	850	652	19	315	48
1825	IS6413	Durra	16.70000076	74.23000336	2.98	NA	0.145228454	1061	677	8	108	47
1826	IS7277	Caudatum-bicolor	8.050000191	10.77999973	2.87	NA	0.058254375	1219	647	4	253	647
1827	IS7314	Caudatum	11.85000038	13.14999962	4.2	NA	1.109850051	612	478	0	120	0
1828	IS7463	Durra-caudatum	9.529999733	12.35000038	5.11	2.87	1.095776147	903	575	0	143	575
1829	IS7620	Guinea-caudatum	9.399999619	6.03000021	4.04	NA	0.9833423	1201	694	5	85	694
1830	IS7722	Durra-caudatum	12.80000019	4.510000229	6.13	NA	2.63584979	702	498	2	80	2
1831	IS7861	Guinea	8.6457973	5.8409575	4.09	NA	1.022875972	1170	597	14	126	597
1832	IS7889	Guinea	10.43000031	3.819999933	4.39	NA	1.260078004	1107	678	3	191	678
1833	IS7958	Guinea	11.5	3.700000048	2.76	NA	-0.028719703	939	643	1	117	2
1834	IS9597	Guinea	13.44999981	7.110000134	1.35	1.58	-1.134055816	479	391	0	80	0
1835	IS9713	Durra-caudatum	13.44999981	35.56000137	3.55	3.53	0.698380351	690	504	0	36	502
1836	IS9830	Caudatum	11.18999958	24.14999962	3.25	2.16	-0.039009625	643	469	0	140	0
1837	IS9883	Caudatum	11.18999958	24.14999962	3.23	2.91	0.283322521	643	469	0	140	0
1838	IS9911	Caudatum	11	29.42000008	2.61	2.44	-0.197967943	697	450	0	76	1
1839	PI533762	Unknown	11	29.42000008	NA	3.83	0.891860864	697	450	0	76	1
1840	PI533769	Unknown	16.39999962	33.25	NA	2.03	-0.531351328	112	103	0	38	0
1841	PI533785	Unknown	12.43000031	9.100000381	NA	2.75	0.037933548	535	433	0	94	0
1842	PI533789	Guinea-caudatum	13.03999996	30.20000076	NA	3.11	0.322575987	352	294	0	41	0
1843	PI533792	Unknown	9.029999733	38.70000076	NA	2.71	0.006306611	1171	702	37	234	52
1844	PI533794	Unknown	9.029999733	38.70000076	NA	2.58	-0.096480936	1171	702	37	234	52
1845	PI533800	Unknown	9.579999924	41.86000061	NA	2.69	-0.009506858	647	292	43	181	43
1846	PI533810	Unknown	17.68000031	73.98000336	NA	2.62	-0.064853999	1193	810	6	87	47
1847	PI533839	Unknown	11.03999996	7.420000076	NA	1.62	-0.855527439	1119	729	1	177	2
1848	PI533842	Unknown	15.47000027	75.01999664	NA	2.04	-0.523444594	826	398	7	142	48
1849	PI533856	Unknown	15.47000027	75.01999664	NA	1.88	-0.649952344	826	398	7	142	48
1850	PI533876	Unknown	12.51000023	7.730000019	NA	3.06	0.283042315	727	556	0	155	0
1851	PI533877	Unknown	12.31000042	3.710000038	NA	3.09	0.306762518	661	476	0	64	0
1852	PI533882	Unknown	11.85999966	9.199999809	NA	2.97	0.211881705	717	551	0	152	0
1853	PI533910	Unknown	13.03999996	30.20000076	NA	2.44	-0.207175218	352	294	0	41	0
1854	PI533911	Unknown	13.03999996	30.20000076	NA	2.77	0.053747017	352	294	0	41	0
1855	PI533912	Unknown	13.03999996	30.20000076	NA	3.43	0.575591488	352	294	0	41	0
1856	PI533985	Unknown	14.30000019	22.56999969	NA	2.81	0.085373955	351	304	0	42	0
1857	PI533986	Unknown	11	29.42000008	NA	2.96	0.203974971	697	450	0	76	1
1858	PI533987	Unknown	10.5	30.44000053	NA	3.66	0.757446379	752	467	0	77	3
1859	PI533991	Unknown	4.239999771	32.33000183	NA	2.68	-0.017413592	1289	551	54	94	551
1860	PI533996	Unknown	10.5	30.44000053	NA	2.26	-0.349496437	752	467	0	77	3
1861	PI534009	Unknown	16.70999908	81.11000061	NA	2.5	-0.159734812	992	585	15	177	52
1862	PI534021	Unknown	15.47000027	75.01999664	NA	2.52	-0.143921343	826	398	7	142	48
1863	PI534028	Unknown	16.70000076	74.23000336	NA	2.56	-0.112294405	1061	677	8	108	47
1864	PI534070	Unknown	7	10.26000023	NA	3.06	0.283042315	1630	774	19	187	774
1865	PI534075	Unknown	9.529999733	12.35000038	NA	4.16	1.152783099	903	575	0	143	575
1866	PI534079	Unknown	9.359999657	9.949999809	NA	2.48	-0.17554828	1075	665	1	174	2
1867	PI534088	Unknown	11.11999989	8.039999962	NA	3.55	0.6704723	1038	703	1	146	1
1868	PI534092	Unknown	11.55000019	8.130000114	NA	2.67	-0.025320327	918	649	0	109	0
1869	PI534115	Unknown	8.149999619	34.45999908	NA	3.38	0.536057816	1098	566	22	98	566
1870	PI534116	Durra-bicolor	14.13000011	38.70999908	NA	1.76	-0.744833157	658	492	6	67	17
1871	PI534123	Durra-bicolor	9.300000191	42.13000107	NA	1.49	-0.958314986	721	317	35	232	35
1872	PI534124	Unknown	12.35999966	39.52999878	NA	1.78	-0.729019688	826	393	67	217	95
1873	PI534127	Unknown	8.159999847	37.56000137	NA	2.34	-0.286242562	1283	666	60	202	628
1874	PI534128	Unknown	9.5	38.22999954	NA	2.83	0.101187424	1120	696	27	205	51
1875	PI534133	Unknown	11.69999981	39.74000168	NA	3.63	0.733726176	1006	526	93	307	99
1876	PI534135	Unknown	9.5	38.22999954	NA	3.03	0.259322112	1120	696	27	205	51
1877	PI534148	Unknown	9.579999924	41.86000061	NA	3.27	0.449083737	647	292	43	181	43
1878	PI534155	Durra-bicolor	9.579999924	41.86000061	NA	2.08	-0.491817656	647	292	43	181	43
1879	PI534157	Unknown	9.579999924	41.86000061	NA	3.74	0.820700254	647	292	43	181	43
1880	PI576352	Unknown	-23.10000038	26.82999992	NA	2.73	0.02212008	452	249	7	225	7
1881	PI576359	Unknown	21.07999992	79.02999878	NA	2.15	-0.436470516	1092	775	39	198	39
1882	PI576364	Unknown	30.36000061	76.80000305	NA	1.56	-0.902967845	924	686	51	331	88
1883	PI576366	Unknown	26.79999924	82.72000122	NA	1.5	-0.950408252	1177	893	29	166	36
1884	PI576375	Unknown	9.670000076	39.52999878	NA	3.3	0.47280394	964	673	28	157	28
1885	PI576376	Unknown	14.13000011	38.70999908	NA	2.53	-0.136014608	658	492	6	67	17
1886	PI576380	Unknown	8.239999771	34.58000183	NA	4.09	1.097435958	1149	595	24	100	586
1887	PI576381	Unknown	14.13000011	38.70999908	NA	2.79	0.069560486	658	492	6	67	17
1888	PI576390	Unknown	17.28000069	74.19999695	NA	2.31	-0.309962765	833	516	1	88	39
1889	PI576399	Unknown	10.5	30.44000053	NA	2.45	-0.199268484	752	467	0	77	3
1890	PI576401	Unknown	25.45999908	76.36000061	NA	4.01	1.034182083	680	602	5	46	11
1891	PI576425	Unknown	9.399999619	42.00999832	NA	2.81	0.085373955	799	364	40	257	40
1892	PI576426	Unknown	11.82999992	39.68000031	NA	3.22	0.409550065	981	518	89	466	93
1893	PI576428	Unknown	8.239999771	34.58000183	NA	4.03	1.049995552	1149	595	24	100	586
1894	PI576435	Unknown	17.47999954	75.38999939	NA	1.94	-0.602511938	614	359	2	55	26
1895	PI595699	Unknown	21.07999992	79.02999878	NA	2.57	-0.104387671	1092	775	39	198	39
1896	PI597946	Unknown	-1.169999957	36.47999954	NA	1.78	-0.729019688	798	417	57	310	73
1897	PI597949	Unknown	17.70000076	83.30000305	NA	1.86	-0.665765813	1004	582	26	175	26
1898	PI597950	Unknown	24.35000038	87.31999969	NA	1.79	-0.721112954	1408	916	28	311	28
1899	PI597952	Unknown	11	29.42000008	NA	2.1	-0.476004188	697	450	0	76	1
1900	PI597957	Unknown	15.31999969	38.91999817	NA	2.28	-0.333682968	475	342	6	95	17
1901	PI597964	Unknown	7.849999905	34.54999924	NA	3.96	0.994648411	1306	682	37	152	362
