# Supplementary material for: Genomic signatures of seed mass adaptation to global precipitation gradients in sorghum
Source: Heredity (Edinb). 2019 Jul 17;124(1):108–21. doi: 10.1038/s41437-019-0249-4 (PMC6906510; doi:10.1038/s41437-019-0249-4)
Supplement: Supplementary file 3 — TableS2 [file 41437_2019_249_MOESM3_ESM.csv]

	diff	lwr	upr	p adj
Caudatum-Bicolor	0.65952826	0.371771325	0.947285194	2.45E-11
Caudatum-bicolor-Bicolor	0.607759005	0.234145247	0.981372762	2.72E-06
Durra-Bicolor	1.037296511	0.738816087	1.335776936	2.38E-11
Durra-caudatum-Bicolor	1.518742526	1.1982505	1.839234552	2.38E-11
Guinea-Bicolor	0.614989178	0.332331697	0.897646659	3.42E-11
Guinea-bicolor-Bicolor	0.959758738	0.356151462	1.563366013	5.56E-06
Guinea-caudatum-Bicolor	0.79515581	0.484330354	1.105981267	2.40E-11
Guinea-durra-Bicolor	1.087362997	0.292528732	1.882197261	0.000296347
Kafir-Bicolor	0.715625967	0.251109867	1.180142066	1.42E-05
Kafir-caudatum-Bicolor	0.759592684	0.093576747	1.425608621	0.008969995
Unknown-Bicolor	0.77642873	0.374806008	1.178051451	3.87E-09
Durra-Caudatum	0.377768252	0.184177769	0.571358735	2.55E-09
Durra-bicolor-Caudatum	-0.291055844	-0.536103516	-0.046008173	0.004692968
Durra-caudatum-Caudatum	0.859214266	0.633157083	1.085271449	2.38E-11
Wild-Caudatum	-1.062464357	-1.521015089	-0.603913625	2.43E-11
Durra-Caudatum-bicolor	0.429537507	0.12251884	0.736556173	0.00017637
Durra-caudatum-Caudatum-bicolor	0.910983521	0.582524944	1.239442097	2.40E-11
Wild-Caudatum-bicolor	-1.010695102	-1.527465806	-0.493924398	2.30E-09
Durra-bicolor-Durra	-0.668824096	-0.926379667	-0.411268525	2.40E-11
Durra-caudatum-Durra	0.481446014	0.241887335	0.721004693	6.59E-10
Guinea-Durra	-0.422307333	-0.608233322	-0.236381344	2.48E-11
Wild-Durra	-1.440232609	-1.905587618	-0.974877599	2.40E-11
Durra-caudatum-Durra-bicolor	1.15027011	0.867499095	1.433041125	2.38E-11
Guinea-caudatum-Durra-bicolor	0.426683395	0.154917369	0.698449421	8.15E-06
Wild-Durra-bicolor	-0.771408513	-1.260414005	-0.282403021	7.07E-06
Guinea-Durra-caudatum	-0.903753347	-1.123282499	-0.684224196	2.38E-11
Guinea-caudatum-Durra-caudatum	-0.723586715	-0.978361638	-0.468811792	2.40E-11
Guinea-kafir-Durra-caudatum	-0.811562189	-1.496965632	-0.126158745	0.004942197
Kafir-Durra-caudatum	-0.803116559	-1.232153858	-0.37407926	1.56E-08
Kafir-caudatum-Durra-caudatum	-0.759149841	-1.400924744	-0.117374939	0.005024078
Kafir-durra-Durra-caudatum	-1.068484806	-1.986096118	-0.150873494	0.006489171
Unknown-Durra-caudatum	-0.742313796	-1.102311861	-0.382315731	2.03E-10
Wild-Durra-caudatum	-1.921678623	-2.401449255	-1.441907991	2.38E-11
Wild-Guinea	-1.017925276	-1.473293229	-0.562557323	2.61E-11
Wild-Guinea-bicolor	-1.362694835	-2.063983979	-0.661405691	3.08E-09
Wild-Guinea-caudatum	-1.198091908	-1.671459825	-0.72472399	2.40E-11
Wild-Guinea-durra	-1.490299094	-2.361634981	-0.618963207	5.05E-07
Wild-Guinea-kafir	-1.110116434	-1.903176838	-0.31705603	0.00017421
Wild-Kafir	-1.118562064	-1.704428881	-0.532695247	6.70E-09
Wild-Kafir-caudatum	-1.162528782	-1.918201958	-0.406855605	1.48E-05
Wild-Unknown	-1.179364827	-1.71673391	-0.641995744	3.02E-11
