# Supplementary material for: Genomic signatures of seed mass adaptation to global precipitation gradients in sorghum
Source: Heredity (Edinb). 2019 Jul 17;124(1):108–21. doi: 10.1038/s41437-019-0249-4 (PMC6906510; doi:10.1038/s41437-019-0249-4)
Supplement: Supplementary file 4 — TableS3 [file 41437_2019_249_MOESM4_ESM.csv]

	SNP_name	SNP_CHR	SNP_Position	MAF	P	SbV1GeneID	Gene_SbV1CHR	Gene_SbV1Start	Gene_SbV1End	SbV3GeneID	Original gene	Reference
1	S1_1567707	1	1567707	0.207522357	5.59E-43	Sb01g001590	1	1431271	1435540	Sobic.001G016200	Nuf2 family protein	Huang et al., 2012b
2	S1_4298362	1	4298362	0.34823777	2.41E-62	Sb01g005170	1	4275513	4279485	Sobic.001G056700	ZmO2	Hartings et al., 1989
3	S1_65251930	1	65251930	0.424513414	1.43E-52	Sb01g041900	1	65135319	65141117	Sobic.001G445900	OsCYP90B2/OsCYP90B1	Wu et al., 2008
4	S1_65351933	1	65351933	0.226985797	4.76E-64	Sb01g042180	1	65481615	65484440	Sobic.001G448700	OsTUD1	Hu et al., 2013
5	S1_68345336	1	68345336	0.450552341	1.04E-45	Sb01g045320	1	68442307	68446717	Sobic.001G484200	OsRGA1/OsD1	Ashikari et al., 1999
6	S2_65532747	2	65532747	0.256180957	3.80E-46	Sb02g030640	2	65662195	65664496	Sobic.002G272700	AtEOD3/AtCYP78A6	Fang et al., 2012
7	S2_68333169	2	68333169	0.293792741	3.13E-47	Sb02g033830	2	68370266	68371629	Sobic.002G308400	MYB transcription factor	Huang et al., 2012b
8	S2_68333169	2	68333169	0.293792741	3.13E-47	Sb02g033940	2	68469057	68478741	Sobic.002G309600	AtUPF1	Yoine et al., 2006
9	S2_68656163	2	68656163	0.399000526	5.69E-43	Sb02g034070	2	68575351	68580722	Sobic.002G311000	Receptor-like kinase	Huang et al., 2012b
10	S3_69399186	3	69399186	0.369279327	2.10E-56	Sb03g042060	3	69485282	69485858	Sobic.003G380900	OsSERF1	Schmidt et al., 2013
11	S3_71335503	3	71335503	0.45607575	1.38E-60	Sb03g044160	3	71458292	71462203	Sobic.003G406600	OsGW8	Wang S. et al., 2012
12	S3_71417417	3	71417417	0.413729616	6.24E-48	Sb03g044230	3	71528317	71534145	Sobic.003G407300	AtAHK3	Riefler et al., 2006
13	S4_20784388	4	20784388	0.11257233	2.27E-50	Sb04g012920	4	20736491	20741457	Sobic.004G133600	ZmSWEET4c/NA	Sosso et al., 2015; Zhang et al., 2015
14	S4_35211218	4	35211218	0.135718043	6.14E-67	Sb04g015420	4	35207751	35211222	Sobic.004G136600	Mutant	Jiao et al.,2016_
15	S4_50682434	4	50682434	0.484218832	1.80E-57	Sb04g021540	4	50589773	50601467	Sobic.004G163700	ZmSbeIIb	Jiang L. et al., 2013
16	S4_55710539	4	55710539	0.365071015	2.28E-43	Sb04g025940	4	55722336	55727394	Sobic.004G214100	OsBC14	Zhang et al., 2011
17	S4_57856768	4	57856768	0.497106786	5.39E-87	Sb04g027930	4	57846948	57847887	Sobic.004G237000	OsPGL2	Heang and Sassa, 2012b
18	S4_58660572	4	58660572	0.469752762	2.33E-59	Sb04g028550	4	58624186	58630159	Sobic.004G245000	AtAHK4	Riefler et al., 2006
19	S4_58788981	4	58788981	0.471856917	4.02E-67	Sb04g028690	4	58829498	58833664	Sobic.004G247000	ZmGln-4	Martin et al., 2006
20	S4_60838355	4	60838355	0.155970542	5.41E-51	Sb04g030770	4	60755201	60770249	Sobic.004G269900	OsGS2/OsGL2	Che et al., 2015; Hu et al., 2015
21	S4_6998247	4	6998247	0.282219884	9.84E-55	Sb04g007010	4	7127856	7129421	Sobic.004G085100	ZmBt1	Shannon et al., 1998
22	S4_8232327	4	8232327	0.324566018	6.71E-50	Sb04g007730	4	8089538	8091401	Sobic.004G093900	AtCKX2	Li et al., 2013
23	S6_56374341	6	56374341	0.386638611	8.52E-46	Sb06g027465	6	56363893	56367340	Sobic.006G203400	OsGS2/OsGL2	Che et al., 2015; Hu et al., 2015
24	S6_58812168	6	58812168	0.344292478	4.96E-58	Sb06g030550	6	58946009	58959850	Sobic.006G239000	OsFLO2	She et al., 2010
25	S6_61159375	6	61159375	0.390320884	4.11E-46	Sb06g033060	6	61108140	61110249	Sobic.006G268800	NA	Zhang et al., 2015
26	S7_56656036	7	56656036	0.464755392	1.07E-42	Sb07g022330	7	56778395	56781719	Sobic.007G149200	OsDEP1/AtAGG3	Huang et al., 2009; Li S. et al., 2012
27	S7_57962621	7	57962621	0.346396633	1.32E-53	Sb07g023040	7	57901670	57902598	Sobic.007G156800	OsSGL1	Nakagawa et al., 2012
28	S9_50196607	9	50196607	0.467648606	7.14E-57	Sb09g020690	9	50090134	50090791	Sobic.009G141500	OsSERF1	Schmidt et al., 2013
29	S9_5395395	9	5395395	0.254076802	2.40E-47	Sb09g004510	9	5453946	5459014	Sobic.009G053600	OsGS5	Li et al., 2011
NA means gene name are not avaible from the original publication in either maize, rice, or Arabidopsis.
_Except this gene reported by Jiao et al. (2016), all other genes are summarized by Tao et al. (2017).
