# Supplementary material for: Genomic signatures of seed mass adaptation to global precipitation gradients in sorghum
Source: Heredity (Edinb). 2019 Jul 17;124(1):108–21. doi: 10.1038/s41437-019-0249-4 (PMC6906510; doi:10.1038/s41437-019-0249-4)
Supplement: Supplementary file 5 — TableS4 [file 41437_2019_249_MOESM5_ESM.csv]

	SNP_name	SNP_CHR	SNP_Position	MAF	P	SbV1GeneID	Gene_SbV1CHR	Gene_SbV1Start	Gene_SbV1End	SbV3GeneID	Original gene	Reference
1	S1_12436290	1	12436290	0.113624408	0.001903339	Sb01g013460	1	12453894	12463020	Sobic.001G154900	OsGL3.1/OsqGL3	Qi et al., 2012; Zhang et al., 2012
2	S1_1282904	1	1282904	0.088637559	0.005840699	Sb01g001590	1	1431271	1435540	Sobic.001G016200	Nuf2 family protein	Huang et al., 2012b
3	S1_4338716	1	4338716	0.078905839	0.002750833	Sb01g005170	1	4275513	4279485	Sobic.001G056700	ZmO2	Hartings et al., 1989
4	S1_55276150	1	55276150	0.263019463	0.003452074	Sb01g032400	1	55298429	55302868	Sobic.001G335800	OsqGW7/OsGL7	Wang S. et al., 2015; Wang Y. et al., 2015
5	S1_55276150	1	55276150	0.263019463	0.003452074	Sb01g032440	1	55327869	55329946	Sobic.001G336200	AtKLU/ OsGrain Length3.2	Adamski et al., 2009; Xu et al., 2015
6	S1_59974764	1	59974764	0.069963177	0.001673411	Sb01g036260	1	59890878	59893939	Sobic.001G382400	AtFER	Yu et al., 2014
7	S1_66972601	1	66972601	0.430036823	0.002615839	Sb01g043910	1	67023421	67025072	Sobic.001G468400	ZmProl1.1	Wills et al., 2013
8	S1_68551634	1	68551634	0.183061547	0.006016393	Sb01g045320	1	68442307	68446717	Sobic.001G484200	OsRGA1/OsD1	Ashikari et al., 1999
9	S1_8778181	1	8778181	0.480010521	0.005456021	Sb01g010070	1	8909040	8916433	Sobic.001G113200	AtAHK4	Riefler et al., 2006
10	S10_1769782	10	1769782	0.431088901	0.002211399	Sb10g002140	10	1827073	1831279	Sobic.010G022600	ZmWx1	Shure et al., 1983
11	S10_3631391	10	3631391	0.171225671	0.003523723	Sb10g004130	10	3632411	3637658	Sobic.010G047400	OsHGW	Li J. et al., 2012
12	S10_40016943	10	40016943	0.116780642	0.009475744	Sb10g018720	10	40087708	40096277	Sobic.010G144900	NA	Zhang et al., 2015
13	S10_5064541	10	5064541	0.267490794	0.000150624	Sb10g005570	10	5014172	5020508	Sobic.010G064600	AtDA1	Li et al., 2008
14	S10_5064541	10	5064541	0.267490794	0.000150624	Sb10g005590	10	5042433	5046832	Sobic.010G064800	AtCKI1	Deng et al., 2010
15	S10_56790744	10	56790744	0.146501841	0.007931449	Sb10g027150	10	56858530	56860645	Sobic.010G228100	OsDEP3	Qiao et al., 2011
16	S10_60344368	10	60344368	0.423198317	0.000605655	Sb10g030780	10	60425140	60427909	Sobic.010G273900	ZmSbeI	Jiang L. et al., 2013
17	S10_60658367	10	60658367	0.352446081	0.004583445	Sb10g031090	10	60742635	60746789	Sobic.010G277300	OsBRD2	Hong et al., 2005
18	S2_14445741	2	14445741	0.361651762	0.00379491	Sb02g009870	2	14392500	14399244	Sobic.002G116000	ZmGbssIIa	Jiang L. et al., 2013
19	S2_1992345	2	1992345	0.07864282	0.009351406	Sb02g001960	2	1992698	1997921	Sobic.002G021200	AtDDM1	Xiao et al., 2006
20	S2_2210449	2	2210449	0.302472383	0.009184168	Sb02g002080	2	2102800	2107896	Sobic.002G022600	AtANT	Mizukami and Fischer, 2000
21	S2_5335459	2	5335459	0.175960021	0.004738746	Sb02g004590	2	5258024	5261823	Sobic.002G054800	ZmO2	Hartings et al., 1989
22	S2_5531095	2	5531095	0.324039979	0.004392998	Sb02g004680	2	5388405	5394180	Sobic.002G056000	AtMET1	Xiao et al., 2006
23	S2_60982618	2	60982618	0.263282483	0.008836772	Sb02g025860	2	60870423	60877175	Sobic.002G216600	OsDEP1/AtAGG3	Huang et al., 2009; Li S. et al., 2012
24	S2_64531208	2	64531208	0.405049974	0.004720611	Sb02g029300	2	64428706	64433065	Sobic.002G257900	OsGW8	Wang S. et al., 2012
25	S2_65756356	2	65756356	0.150184114	0.004697757	Sb02g030640	2	65662195	65664496	Sobic.002G272700	AtEOD3/AtCYP78A6	Fang et al., 2012
26	S2_72770572	2	72770572	0.236980537	0.007349002	Sb02g038670	2	72882342	72884007	Sobic.002G367600	OsBG2	Xu et al., 2015
27	S3_1420345	3	1420345	0.138348238	0.001472924	Sb03g001440	3	1281301	1288901	Sobic.003G014500	OsMHZ7	Ma et al., 2013
28	S3_2800541	3	2800541	0.11283535	0.00126421	Sb03g002870	3	2786868	2793892	Sobic.003G030600	OsD2	Hong et al., 2003
29	S3_3444029	3	3444029	0.475802209	0.000716286	Sb03g003180	3	3301580	3303470	Sobic.003G035400	OsGW5/OsqSW5	Liu et al., 2017
30	S3_57075248	3	57075248	0.376643872	4.79E-05	Sb03g028850	3	57012635	57017409	Sobic.003G230500	ZmSh2	Jiang L. et al., 2013
31	S3_61338015	3	61338015	0.261704366	0.000494803	Sb03g032990	3	61397964	61401645	Sobic.003G277900	OsD61/AtBRI1	Morinaka et al., 2006; Jiang W. et al., 2013
32	S3_69473813	3	69473813	0.422146239	0.006610706	Sb03g042060	3	69485282	69485858	Sobic.003G380900	OsSERF1	Schmidt et al., 2013
33	S3_74241999	3	74241999	0.458179905	0.008623957	Sb03g047370	3	74307316	74310809	Sobic.003G444100	OsCCS52B	Su�udi et al., 2012
34	S4_50725071	4	50725071	0.214360863	0.00473895	Sb04g021540	4	50589773	50601467	Sobic.004G163700	ZmSbeIIb	Jiang L. et al., 2013
35	S4_52176498	4	52176498	0.131246712	0.004141124	Sb04g022620	4	52175199	52187357	Sobic.004G176000	OsSDG725	Sui et al., 2012
36	S4_55664156	4	55664156	0.394529195	0.001534627	Sb04g025940	4	55722336	55727394	Sobic.004G214100	OsBC14	Zhang et al., 2011
37	S4_57992918	4	57992918	0.420831142	0.001057811	Sb04g027930	4	57846948	57847887	Sobic.004G237000	OsPGL2	Heang and Sassa, 2012b
38	S4_60607551	4	60607551	0.263545502	0.004625501	Sb04g030770	4	60755201	60770249	Sobic.004G269900	OsGS2/OsGL2	Che et al., 2015; Hu et al., 2015
39	S4_64651056	4	64651056	0.105470805	0.002927884	Sb04g034830	4	64687148	64704955	Sobic.004G317300	ZmO1	Wang G. et al., 2012
40	S4_65102672	4	65102672	0.153340347	0.002193776	Sb04g035370	4	65186138	65187624	Sobic.004G323600	OsSMG1	Duan et al., 2014
41	S4_65626291	4	65626291	0.130983693	0.009090411	Sb04g035910	4	65744130	65745171	Sobic.004G330200	OsTGW6	Ishimaru et al., 2013
42	S4_7254258	4	7254258	0.498947922	0.00496042	Sb04g007010	4	7127856	7129421	Sobic.004G085100	ZmBt1	Shannon et al., 1998
43	S4_8014031	4	8014031	0.488164124	0.004547031	Sb04g007730	4	8089538	8091401	Sobic.004G093900	AtCKX2	Li et al., 2013
44	S6_45938010	6	45938010	0.211993688	0.006976402	Sb06g016740	6	45808623	45812033	Sobic.006G080500	AtRGE1	Kondou et al., 2008
45	S6_49057749	6	49057749	0.34297738	0.001303234	Sb06g019600	6	49168974	49172952	Sobic.006G114600	OsD11/OsCYP724B3	Tanabe et al., 2005; Wu et al., 2008
46	S6_56404947	6	56404947	0.224881641	0.00651683	Sb06g027465	6	56363893	56367340	Sobic.006G203400	OsGS2/OsGL2	Che et al., 2015; Hu et al., 2015
47	S6_58921007	6	58921007	0.123882167	0.007791373	Sb06g030550	6	58946009	58959850	Sobic.006G239000	OsFLO2	She et al., 2010
48	S6_61020370	6	61020370	0.286165176	0.001893854	Sb06g033060	6	61108140	61110249	Sobic.006G268800	NA	Zhang et al., 2015
49	S7_56913174	7	56913174	0.458705944	0.000465569	Sb07g022330	7	56778395	56781719	Sobic.007G149200	OsDEP1/AtAGG3	Huang et al., 2009; Li S. et al., 2012
50	S7_58834229	7	58834229	0.227511836	0.005003399	Sb07g023950	7	58954068	58956745	Sobic.007G166600	NA	Zhang et al., 2015
51	S7_61335549	7	61335549	0.277222514	0.004736558	Sb07g026220	7	61420519	61426227	Sobic.007G193500	OsGW8	Wang S. et al., 2012
52	S8_53695459	8	53695459	0.325881115	0.003131253	Sb08g021850	8	53597892	53606915	Sobic.008G173900	OsPPKL3	Zhang et al., 2012
53	S9_3871487	9	3871487	0.164913204	0.005058534	Sb09g003440	9	3955653	3964044	Sobic.009G040700	OsPPKL2	Zhang et al., 2012
54	S9_4918374	9	4918374	0.254339821	0.004767116	Sb09g004200	9	4955959	4962589	Sobic.009G049400	OsSRS3	Kitagawa et al., 2010
55	S9_50172708	9	50172708	0.311415045	0.005822687	Sb09g020690	9	50090134	50090791	Sobic.009G141500	OsSERF1	Schmidt et al., 2013
56	S9_5315313	9	5315313	0.160704892	0.001047811	Sb09g004510	9	5453946	5459014	Sobic.009G053600	OsGS5	Li et al., 2011
NA means gene name are not avaible from the original publication in either maize, rice, or Arabidopsis.
