# Supplementary material for: Genomic signatures of seed mass adaptation to global precipitation gradients in sorghum
Source: Heredity (Edinb). 2019 Jul 17;124(1):108–21. doi: 10.1038/s41437-019-0249-4 (PMC6906510; doi:10.1038/s41437-019-0249-4)
Supplement: Supplementary file 6 — TableS5 [file 41437_2019_249_MOESM6_ESM.csv]

	SNP	CHR	BP	P	effect	maf
1	S5_56026668	5	56026668	7.97234836527812e-13	0.169631792788854	0.0702261967385586
2	S10_58504439	10	58504439	1.14376102856e-11	0.110674201863909	0.28537611783272
3	S7_14784093	7	14784093	3.30866722770876e-10	-0.0850375103409523	0.44687006838506
4	S6_55423562	6	55423562	1.77828450812921e-09	-0.146822988335854	0.135192004208311
5	S3_66896199	3	66896199	2.75853741155962e-09	0.108198520385008	0.161756970015781
6	S6_53096745	6	53096745	6.99160954213385e-09	0.11368301765095	0.255654918463966
7	S4_3855076	4	3855076	4.20350156514272e-08	0.128940571277485	0.118621778011573
8	S8_1751614	8	1751614	1.3423207038215e-07	-0.162961692002077	0.440557601262493
9	S2_18253899	2	18253899	1.41566596245431e-07	-0.129106310783314	0.289584429247764
10	S7_22611527	7	22611527	3.05350731378255e-07	-0.0952524890108527	0.116780641767491
11	S9_52360384	9	52360384	3.3235488066374e-07	0.120762697370839	0.145712782745923
12	S3_57075248	3	57075248	3.35192257519636e-07	0.067650279981172	0.376643871646502
13	S4_66982603	4	66982603	3.35943653440603e-07	-0.170180409043028	0.106259863229879
