# Supplementary material for: Genomic signatures of seed mass adaptation to global precipitation gradients in sorghum
Source: Heredity (Edinb). 2019 Jul 17;124(1):108–21. doi: 10.1038/s41437-019-0249-4 (PMC6906510; doi:10.1038/s41437-019-0249-4)
Supplement: Supplementary file 7 — TableS6 [file 41437_2019_249_MOESM7_ESM.csv]

	SNP_name	SNP_CHR	SNP_Posision	SbV1_Gene_name	SbV1_Gene_CHR	SbV1_Gene_Start	SbV1_Gene_End	SbV3_Gene_name	SbV1_Gene_Functional_annotation
1	S2_18253899	2	18253899	Sb02g011160	2	18173175	18202361	Sobic.002G129400	ABC transporter, ATP-binding protein, putative, expressed
2	S2_18253899	2	18253899	Sb02g011170	2	18230599	18231921	Sobic.002G129500	LTPL62 - Protease inhibitor/seed storage/LTP family protein precursor, putative, expressed
3	S2_18253899	2	18253899	Sb02g011190	2	18276139	18277345	Sobic.002G129600	LTPL50 - Protease inhibitor/seed storage/LTP family protein precursor, putative, expressed
4	S2_18253899	2	18253899	Sb02g011200	2	18335409	18336709	Sobic.002G129700	LTPL62 - Protease inhibitor/seed storage/LTP family protein precursor, putative, expressed
5	S2_18253899	2	18253899	Sb02g011205	2	18342105	18342815	Sobic.002G129800	LTPL62 - Protease inhibitor/seed storage/LTP family protein precursor, putative, expressed
6	S2_18253899	2	18253899	Sb02g011210	2	18372017	18373314	NA	dehydrodolichyl diphosphate synthase, putative, expressed
7	S3_57075248	3	57075248	Sb03g028780	3	56938736	56945257	Sobic.003G229700	glycerol-3-phosphate acyltransferase, putative, expressed
8	S3_57075248	3	57075248	Sb03g028790	3	56949115	56950611	Sobic.003G229800	X8 domain containing protein, expressed
9	S3_57075248	3	57075248	Sb03g028800	3	56960944	56964847	Sobic.003G230000	serine/threonine-protein kinase, putative, expressed
10	S3_57075248	3	57075248	Sb03g028810	3	56968272	56968575	Sobic.003G230100	expressed protein
11	S3_57075248	3	57075248	Sb03g028820	3	56987248	56990678	Sobic.003G230200	aspartic proteinase oryzasin-1 precursor, putative, expressed
12	S3_57075248	3	57075248	Sb03g028830	3	56993521	56994773	Sobic.003G230300	expressed protein
13	S3_57075248	3	57075248	Sb03g028840	3	57005839	57006489	Sobic.003G230400	50S ribosomal protein L31, putative, expressed
14	S3_57075248	3	57075248	Sb03g028850	3	57012635	57017409	Sobic.003G230500	glucose-1-phosphate adenylyltransferase large subunit, chloroplast precursor, putative, expressed
15	S3_57075248	3	57075248	Sb03g028860	3	57022031	57028939	Sobic.003G230600	transcription factor X1, putative, expressed
16	S3_57075248	3	57075248	Sb03g028870	3	57029229	57031760	Sobic.003G230700	CBS domain containing membrane protein, putative, expressed
17	S3_57075248	3	57075248	Sb03g028880	3	57039147	57040668	Sobic.003G230900	dihydroflavonol-4-reductase, putative, expressed
18	S3_57075248	3	57075248	Sb03g028890	3	57050277	57051815	Sobic.003G231000	dihydroflavonol-4-reductase, putative, expressed
19	S3_57075248	3	57075248	Sb03g028900	3	57054287	57061782	Sobic.003G231100	dnaJ domain containing protein, expressed
20	S3_57075248	3	57075248	Sb03g028910	3	57074921	57076421	Sobic.003G231300	cytochrome P450 51, putative, expressed
21	S3_57075248	3	57075248	Sb03g028920	3	57076630	57078499	Sobic.003G231400	laccase precursor protein, putative, expressed
22	S3_57075248	3	57075248	Sb03g028930	3	57094682	57096120	Sobic.003G231500	pectinesterase, putative, expressed
23	S3_57075248	3	57075248	Sb03g028940	3	57100818	57102385	Sobic.003G231600	CBS domain containing membrane protein, putative, expressed
24	S3_57075248	3	57075248	Sb03g028950	3	57118928	57120089	Sobic.003G231700	MYB family transcription factor, putative
25	S3_57075248	3	57075248	Sb03g028960	3	57131663	57132087	Sobic.003G231800	MYB family transcription factor, putative, expressed
26	S3_57075248	3	57075248	Sb03g028970	3	57135377	57149675	Sobic.003G231900	mitotic checkpoint protein, putative, expressed
27	S3_57075248	3	57075248	Sb03g028980	3	57154571	57157503	Sobic.003G232100	retrotransposon protein, putative, unclassified, expressed
28	S3_57075248	3	57075248	Sb03g028990	3	57158530	57160606	NA	AMP-binding enzyme, putative, expressed
29	S3_57075248	3	57075248	Sb03g029010	3	57166209	57170404	Sobic.003G232332	retrotransposon protein, putative, unclassified, expressed
30	S3_57075248	3	57075248	Sb03g029020	3	57171163	57173893	Sobic.003G232400	hydrolase, alpha/beta fold family domain containing protein, expressed
31	S3_57075248	3	57075248	Sb03g029030	3	57184907	57188862	Sobic.003G232600	polygalacturonase, putative, expressed
32	S3_57075248	3	57075248	Sb03g029040	3	57190355	57193768	Sobic.003G232700	peptide deformylase, putative, expressed
33	S3_57075248	3	57075248	Sb03g029050	3	57200420	57201457	Sobic.003G232800	MYB family transcription factor, putative, expressed
34	S3_57075248	3	57075248	Sb03g029060	3	57204654	57206530	Sobic.003G232900	anthocyanin 3-O-beta-glucosyltransferase, putative, expressed
35	S3_57075248	3	57075248	Sb03g029070	3	57218922	57220709	Sobic.003G233000	anthocyanin 3-O-beta-glucosyltransferase, putative, expressed
36	S3_57075248	3	57075248	Sb03g029080	3	57221940	57223630	Sobic.003G233100	anthocyanin 3-O-beta-glucosyltransferase, putative, expressed
37	S3_66896199	3	66896199	Sb03g038970	3	66744338	66746372	Sobic.003G346100	expressed protein
38	S3_66896199	3	66896199	Sb03g038980	3	66747701	66750678	Sobic.003G346200	myosin heavy chain-related, putative, expressed
39	S3_66896199	3	66896199	Sb03g038990	3	66758122	66768900	Sobic.003G346400	vacuolar ATP synthase 98 kDa subunit, putative, expressed
40	S3_66896199	3	66896199	Sb03g039000	3	66773362	66774961	Sobic.003G346500	histone-like transcription factor and archaeal histone, putative, expressed
41	S3_66896199	3	66896199	Sb03g039010	3	66777587	66779313	Sobic.003G346600	40S ribosomal protein S23, putative, expressed
42	S3_66896199	3	66896199	Sb03g039020	3	66781260	66786165	Sobic.003G346700	zinc finger C-x8-C-x5-C-x3-H type family protein, expressed
43	S3_66896199	3	66896199	Sb03g039030	3	66815702	66825534	Sobic.003G347300	TBC domain containing protein, expressed
44	S3_66896199	3	66896199	Sb03g039040	3	66832055	66834223	Sobic.003G347400	gp176, putative, expressed
45	S3_66896199	3	66896199	Sb03g039050	3	66843133	66845748	NA	respiratory burst oxidase, putative, expressed
46	S3_66896199	3	66896199	Sb03g039060	3	66862426	66864117	Sobic.003G347680	CCT motif family protein, expressed
47	S3_66896199	3	66896199	Sb03g039070	3	66867774	66870590	Sobic.003G347800	KIP1, putative, expressed
48	S3_66896199	3	66896199	Sb03g039090	3	66876320	66876887	Sobic.003G347900	Core histone H2A/H2B/H3/H4 domain containing protein, putative, expressed
49	S3_66896199	3	66896199	Sb03g039100	3	66879145	66886383	Sobic.003G348000	SAC3/GANP family protein, putative, expressed
50	S3_66896199	3	66896199	Sb03g039110	3	66893059	66895297	Sobic.003G348100	white-brown complex homolog protein, putative, expressed
51	S3_66896199	3	66896199	Sb03g039120	3	66902324	66903671	Sobic.003G348200	Lung seven transmembrane receptor domain containing protein, putative, expressed
52	S3_66896199	3	66896199	Sb03g039130	3	66910814	66912106	Sobic.003G348300	expressed protein
53	S3_66896199	3	66896199	Sb03g039140	3	66913863	66917453	Sobic.003G348400	ankyrin repeat-containing protein, putative, expressed
54	S3_66896199	3	66896199	Sb03g039150	3	66919489	66921033	Sobic.003G348500	pectate lyase 4 precursor, putative, expressed
55	S3_66896199	3	66896199	Sb03g039160	3	66922552	66924433	NA	hydrolase, alpha/beta fold family domain containing protein, expressed
56	S3_66896199	3	66896199	Sb03g039170	3	66925361	66927399	Sobic.003G348700	hydrolase, alpha/beta fold family domain containing protein, expressed
57	S3_66896199	3	66896199	Sb03g039180	3	66930117	66933897	Sobic.003G348800	NAD dependent epimerase/dehydratase family domain containing protein, expressed
58	S3_66896199	3	66896199	Sb03g039190	3	66934100	66934721	Sobic.003G348900	disease resistance-responsive family protein, putative, expressed
59	S3_66896199	3	66896199	Sb03g039200	3	66936075	66940786	Sobic.003G349000	ruvB-like, putative, expressed
60	S3_66896199	3	66896199	Sb03g039210	3	66944514	66945683	Sobic.003G349100	plant-specific domain TIGR01589 family protein, expressed
61	S3_66896199	3	66896199	Sb03g039220	3	66947072	66951449	Sobic.003G349200	cation efflux family protein, putative, expressed
62	S3_66896199	3	66896199	Sb03g039230	3	66954296	66958899	Sobic.003G349300	serine/threonine-protein kinase AFC1, putative, expressed
63	S3_66896199	3	66896199	Sb03g039240	3	66963291	66963555	Sobic.003G349400	expressed protein
64	S3_66896199	3	66896199	Sb03g039250	3	66975258	66976099	Sobic.003G349600	ZOS1-14 - C2H2 zinc finger protein, expressed
65	S3_66896199	3	66896199	Sb03g039260	3	66984707	66988271	NA	trp repressor/replication initiator, putative, expressed
66	S3_66896199	3	66896199	Sb03g039270	3	67000329	67000914	Sobic.003G349700	ZOS1-15 - C2H2 zinc finger protein, expressed
67	S3_66896199	3	66896199	Sb03g039280	3	67004751	67007044	Sobic.003G349800	domain of unknown function DUF966 domain containing protein, expressed
68	S3_66896199	3	66896199	Sb03g039290	3	67009905	67013176	Sobic.003G349900	50S ribosomal protein L17, putative, expressed
69	S3_66896199	3	66896199	Sb03g039300	3	67014314	67015691	Sobic.003G350000	pentatricopeptide, putative, expressed
70	S3_66896199	3	66896199	Sb03g039310	3	67016310	67016988	Sobic.003G350100	Core histone H2A/H2B/H3/H4 domain containing protein, putative, expressed
71	S3_66896199	3	66896199	Sb03g039320	3	67023100	67026712	Sobic.003G350300	ubiquitin-conjugating enzyme, putative, expressed
72	S3_66896199	3	66896199	Sb03g039330	3	67038119	67039248	Sobic.003G350400	thaumatin, putative, expressed
73	S3_66896199	3	66896199	Sb03g039350	3	67044507	67051454	Sobic.003G350600	HVA22, putative, expressed
74	S4_3855076	4	3855076	Sb04g003840	4	3705396	3708579	Sobic.004G044800	phytosulfokine receptor precursor, putative, expressed
75	S4_3855076	4	3855076	Sb04g003850	4	3713037	3714298	NA	transposon protein, putative, Pong sub-class, expressed
76	S4_3855076	4	3855076	Sb04g003860	4	3716598	3718647	Sobic.004G045000	phytosulfokine receptor precursor, putative, expressed
77	S4_3855076	4	3855076	Sb04g003870	4	3721844	3723995	Sobic.004G045100	phytosulfokine receptor precursor, putative, expressed
78	S4_3855076	4	3855076	Sb04g003880	4	3732241	3734947	NA	phytosulfokine receptor precursor, putative, expressed
79	S4_3855076	4	3855076	Sb04g003890	4	3743173	3747858	Sobic.004G045300	60S ribosomal protein L19-3, putative, expressed
80	S4_3855076	4	3855076	Sb04g003900	4	3750736	3752668	Sobic.004G045400	60S ribosomal protein L37a, putative, expressed
81	S4_3855076	4	3855076	Sb04g003910	4	3754971	3757179	Sobic.004G045500	phytosulfokine receptor precursor, putative, expressed
82	S4_3855076	4	3855076	Sb04g003920	4	3766292	3768368	NA	phytosulfokine receptor precursor, putative, expressed
83	S4_3855076	4	3855076	Sb04g003930	4	3774364	3776541	NA	phytosulfokine receptor precursor, putative, expressed
84	S4_3855076	4	3855076	Sb04g003940	4	3778181	3780327	NA	phytosulfokine receptor precursor, putative, expressed
85	S4_3855076	4	3855076	Sb04g003950	4	3784452	3785559	Sobic.004G046100	sulfotransferase domain containing protein, expressed
86	S4_3855076	4	3855076	Sb04g003955	4	3790834	3791204	NA	TOO MANY MOUTHS precursor, putative, expressed
87	S4_3855076	4	3855076	Sb04g003960	4	3792437	3793769	Sobic.004G046200	sulfotransferase domain containing protein, expressed
88	S4_3855076	4	3855076	Sb04g003965	4	3796995	3798049	NA	rhodanese-like domain containing protein, putative, expressed
89	S4_3855076	4	3855076	Sb04g003970	4	3798712	3806364	Sobic.004G046500	GTP-binding protein lepA, putative, expressed
90	S4_3855076	4	3855076	Sb04g003980	4	3810750	3814020	Sobic.004G046600	RNA recognition motif 2 domain containing protein, expressed
91	S4_3855076	4	3855076	Sb04g003990	4	3829472	3831602	NA	OsFBLD3 - F-box, LRR and FBD domain containing protein, expressed
92	S4_3855076	4	3855076	Sb04g004000	4	3836189	3838346	Sobic.004G046800	expressed protein
93	S4_3855076	4	3855076	Sb04g004020	4	3857769	3862064	Sobic.004G047100	EH domain-containing protein 1, putative, expressed
94	S4_3855076	4	3855076	Sb04g004030	4	3862477	3867588	Sobic.004G047200	T-complex protein, putative, expressed
95	S4_3855076	4	3855076	Sb04g004040	4	3870396	3874159	Sobic.004G047300	receptor-like protein kinase precursor, putative, expressed
96	S4_3855076	4	3855076	Sb04g004050	4	3879027	3883038	NA	uncharacterized protein CPn_0526/CP_0226/CPj0526/CpB0547, putative, expressed
97	S4_3855076	4	3855076	Sb04g004060	4	3883273	3886419	Sobic.004G047500	whirly transcription factor domain containing protein, expressed
98	S4_3855076	4	3855076	Sb04g004070	4	3887605	3889156	Sobic.004G047600	plant-specific domain TIGR01627 family protein, expressed
99	S4_3855076	4	3855076	Sb04g004080	4	3890437	3893974	Sobic.004G047700	expressed protein
100	S4_3855076	4	3855076	Sb04g004090	4	3896779	3901447	Sobic.004G047800	growth regulator related protein, putative, expressed
101	S4_3855076	4	3855076	Sb04g004100	4	3902096	3904038	Sobic.004G047900	CBS domain containing membrane protein, putative, expressed
102	S4_3855076	4	3855076	Sb04g004110	4	3909118	3913068	Sobic.004G048000	DUF292 domain containing protein, expressed
103	S4_3855076	4	3855076	Sb04g004113	4	3913680	3913965	NA	NA
104	S4_3855076	4	3855076	Sb04g004120	4	3927432	3929790	NA	receptor-like protein kinase precursor, putative, expressed
105	S4_3855076	4	3855076	Sb04g004130	4	3932836	3934338	Sobic.004G048300	NA
106	S4_3855076	4	3855076	Sb04g004140	4	3950961	3951259	NA	NA
107	S4_3855076	4	3855076	Sb04g004150	4	3953083	3956705	Sobic.004G048700	SCO1 protein homolog, mitochondrial precursor, putative, expressed
108	S4_3855076	4	3855076	Sb04g004160	4	3958046	3970584	Sobic.004G048800	DSHCT domain containing protein, expressed
109	S4_3855076	4	3855076	Sb04g004170	4	3973734	3974866	Sobic.004G048900	myosin heavy chain, putative, expressed
110	S4_3855076	4	3855076	Sb04g004190	4	3980819	3982775	Sobic.004G049100	OsFBLD1 - F-box, LRR and FBD domain containing protein, expressed
111	S4_3855076	4	3855076	Sb04g004200	4	3991736	4002024	Sobic.004G049200	POLD1 - Putative DNA polymerase delta catalytic subunit, expressed
112	S4_3855076	4	3855076	Sb04g004210	4	4003555	4005441	Sobic.004G049300	transporter family protein, putative, expressed
113	S4_66982603	4	66982603	Sb04g037140	4	66825600	66834174	Sobic.004G344200	HEAT repeat family protein, putative, expressed
114	S4_66982603	4	66982603	Sb04g037150	4	66836185	66837769	NA	NA
115	S4_66982603	4	66982603	Sb04g037160	4	66838433	66843806	Sobic.004G344400	expressed protein
116	S4_66982603	4	66982603	Sb04g037170	4	66850099	66851685	Sobic.004G344500	tubulin-specific chaperone A, putative, expressed
117	S4_66982603	4	66982603	Sb04g037180	4	66852120	66856444	Sobic.004G344600	ELMO/CED-12 family protein, putative, expressed
118	S4_66982603	4	66982603	Sb04g037190	4	66858548	66860455	Sobic.004G344700	expressed protein
119	S4_66982603	4	66982603	Sb04g037200	4	66860744	66865039	Sobic.004G344800	NADH dehydrogenase 1 alpha subcomplex subunit 9,mitochondrial precursor, putative, expressed
120	S4_66982603	4	66982603	Sb04g037210	4	66880217	66891041	Sobic.004G344901	Myosin head domain containing protein, expressed
121	S4_66982603	4	66982603	Sb04g037215	4	66894188	66898508	Sobic.004G345100	expressed protein
122	S4_66982603	4	66982603	Sb04g037220	4	66899580	66902524	Sobic.004G345200	OsWAK11 - OsWAK receptor-like protein kinase, expressed
123	S4_66982603	4	66982603	Sb04g037230	4	66916531	66918530	Sobic.004G345300	expressed protein
124	S4_66982603	4	66982603	Sb04g037240	4	66919661	66925705	Sobic.004G345400	WD domain, G-beta repeat domain containing protein, expressed
125	S4_66982603	4	66982603	Sb04g037250	4	66929419	66934220	Sobic.004G345500	oxidoreductase, aldo/keto reductase family protein, putative, expressed
126	S4_66982603	4	66982603	Sb04g037260	4	66934637	66936987	Sobic.004G345600	OsIAA10 - Auxin-responsive Aux/IAA gene family member, expressed
127	S4_66982603	4	66982603	Sb04g037270	4	66943343	66947848	NA	TBC domain containing protein, expressed
128	S4_66982603	4	66982603	Sb04g037280	4	66949645	66953710	Sobic.004G345800	3-ketoacyl-CoA thiolase, peroxisomal precursor, putative, expressed
129	S4_66982603	4	66982603	Sb04g037290	4	66958024	66959472	Sobic.004G345900	CBS domain containing membrane protein, putative, expressed
130	S4_66982603	4	66982603	Sb04g037300	4	66959609	66964039	Sobic.004G346000	cytochrome P450, putative, expressed
131	S4_66982603	4	66982603	Sb04g037310	4	66966047	66968034	Sobic.004G346100	expressed protein
132	S4_66982603	4	66982603	Sb04g037320	4	66968819	66970556	Sobic.004G346200	tetratricopeptide-like helical, putative, expressed
133	S4_66982603	4	66982603	Sb04g037330	4	66976822	66977791	Sobic.004G346400	expressed protein
134	S4_66982603	4	66982603	Sb04g037340	4	66981265	66983251	Sobic.004G346500	heavy metal-associated domain containing protein, expressed
135	S4_66982603	4	66982603	Sb04g037350	4	66991971	66995519	NA	expressed protein
136	S4_66982603	4	66982603	Sb04g037360	4	66997467	66999050	NA	expressed protein
137	S4_66982603	4	66982603	Sb04g037380	4	67038995	67041437	Sobic.004G347100	DHHC zinc finger domain containing protein, expressed
138	S4_66982603	4	66982603	Sb04g037390	4	67041950	67043052	Sobic.004G347200	expressed protein
139	S4_66982603	4	66982603	Sb04g037400	4	67047821	67049842	NA	thioredoxin, putative, expressed
140	S4_66982603	4	66982603	Sb04g037410	4	67051250	67057143	Sobic.004G347400	pumilio-family RNA binding protein, putative, expressed
141	S4_66982603	4	66982603	Sb04g037420	4	67057319	67062327	Sobic.004G347500	2-phosphoglycerate kinase-related, putative, expressed
142	S4_66982603	4	66982603	Sb04g037430	4	67073445	67078446	NA	vacuolar ATP synthase subunit H, putative, expressed
143	S4_66982603	4	66982603	Sb04g037440	4	67082810	67086160	Sobic.004G347800	OTU-like cysteine protease family protein, putative, expressed
144	S4_66982603	4	66982603	Sb04g037460	4	67095173	67099397	Sobic.004G347900	protein kinase APK1A, chloroplast precursor, putative, expressed
145	S4_66982603	4	66982603	Sb04g037470	4	67103457	67108063	Sobic.004G348000	white-brown complex homolog protein, putative, expressed
146	S4_66982603	4	66982603	Sb04g037475	4	67108530	67110185	Sobic.004G348100	DNL zinc finger domain containing protein, putative, expressed
147	S4_66982603	4	66982603	Sb04g037480	4	67110617	67111868	NA	retrotransposon protein, putative, LINE subclass, expressed
148	S4_66982603	4	66982603	Sb04g037490	4	67120731	67121940	Sobic.004G348200	LYK8, putative, expressed
149	S4_66982603	4	66982603	Sb04g037500	4	67124809	67129249	Sobic.004G348300	Ser/Thr protein phosphatase family protein, putative, expressed
150	S5_56026668	5	56026668	Sb05g023450	5	56009061	56012498	Sobic.005G175000	glutathione S-transferase, N-terminal domain containing protein, expressed
151	S5_56026668	5	56026668	Sb05g023460	5	56015123	56019457	NA	DEAD-box ATP-dependent RNA helicase, putative, expressed
152	S5_56026668	5	56026668	Sb05g023470	5	56097518	56098637	NA	conserved hypothetical protein
153	S5_56026668	5	56026668	Sb05g023480	5	56100915	56102988	NA	zinc knuckle family protein, expressed
154	S6_53096745	6	53096745	Sb06g023910	6	52948875	52951983	Sobic.006G162400	expressed protein
155	S6_53096745	6	53096745	Sb06g023923	6	52967349	52969117	NA	ulp1 protease family, C-terminal catalytic domain containing protein, expressed
156	S6_53096745	6	53096745	Sb06g023940	6	52985294	52987788	Sobic.006G162800	expressed protein
157	S6_53096745	6	53096745	Sb06g023950	6	52998980	53003035	NA	src homology-3 domain protein 3, putative, expressed
158	S6_53096745	6	53096745	Sb06g023960	6	53024485	53026365	Sobic.006G163100	B-box zinc finger family protein, putative, expressed
159	S6_53096745	6	53096745	Sb06g023970	6	53028965	53030839	Sobic.006G163200	COBRA, putative, expressed
160	S6_53096745	6	53096745	Sb06g023975	6	53034046	53035953	NA	aldehyde dehydrogenase, putative, expressed
161	S6_53096745	6	53096745	Sb06g023980	6	53093912	53097488	Sobic.006G163600	expressed protein
162	S6_53096745	6	53096745	Sb06g023990	6	53115462	53121562	Sobic.006G163800	diacylglycerol kinase, putative, expressed
163	S6_53096745	6	53096745	Sb06g024000	6	53127458	53129000	Sobic.006G163900	homeobox associated leucine zipper, putative, expressed
164	S6_53096745	6	53096745	Sb06g024010	6	53137658	53139816	Sobic.006G164000	expressed protein
165	S6_53096745	6	53096745	Sb06g024020	6	53143232	53144330	Sobic.006G164100	DUF584 domain containing protein, putative, expressed
166	S6_53096745	6	53096745	Sb06g024030	6	53147175	53152880	Sobic.006G164200	transposon protein, putative, unclassified, expressed
167	S6_53096745	6	53096745	Sb06g024040	6	53157246	53160891	Sobic.006G164300	transposon protein, putative, unclassified, expressed
168	S6_53096745	6	53096745	Sb06g024050	6	53166485	53169986	Sobic.006G164400	placental protein 11 precursor, putative, expressed
169	S6_53096745	6	53096745	Sb06g024060	6	53170333	53172349	Sobic.006G164500	protein kinase domain containing protein, expressed
170	S6_53096745	6	53096745	Sb06g024070	6	53202013	53205298	NA	eukaryotic translation initiation factor 4G, putative, expressed
171	S6_53096745	6	53096745	Sb06g024080	6	53205914	53211958	Sobic.006G164900	casein kinase II subunit beta-4, putative, expressed
172	S6_53096745	6	53096745	Sb06g024100	6	53230146	53234848	Sobic.006G165000	RNA recognition motif containing protein, expressed
173	S6_53096745	6	53096745	Sb06g024110	6	53237613	53238502	NA	transcription factor like protein, putative, expressed
174	S6_53096745	6	53096745	Sb06g024120	6	53241842	53244914	Sobic.006G165200	amino acid permease family protein, putative, expressed
175	S6_55423562	6	55423562	Sb06g026230	6	55295552	55297714	Sobic.006G188800	H-BTB3 - Bric-a-Brac, Tramtrack, Broad Complex BTB domain with H family conserved sequence, expressed
176	S6_55423562	6	55423562	Sb06g026240	6	55309468	55311427	Sobic.006G188900	GRAS family transcription factor domain containing protein, expressed
177	S6_55423562	6	55423562	Sb06g026250	6	55321846	55326031	Sobic.006G189000	ubiquitin-conjugating enzyme, putative, expressed
178	S6_55423562	6	55423562	Sb06g026270	6	55330423	55333025	Sobic.006G189200	ubiquitin-conjugating enzyme, putative, expressed
179	S6_55423562	6	55423562	Sb06g026280	6	55336156	55337396	Sobic.006G189300	ubiquitin-conjugating enzyme, putative, expressed
180	S6_55423562	6	55423562	Sb06g026290	6	55340129	55341074	Sobic.006G189400	expressed protein
181	S6_55423562	6	55423562	Sb06g026300	6	55345638	55351918	Sobic.006G189500	OsMADS17 - MADS-box family gene with MIKCc type-box, expressed
182	S6_55423562	6	55423562	Sb06g026310	6	55354041	55355030	Sobic.006G189700	zinc finger, C3HC4 type domain containing protein, expressed
183	S6_55423562	6	55423562	Sb06g026320	6	55363323	55364925	NA	zinc finger, C3HC4 type domain containing protein, expressed
184	S6_55423562	6	55423562	Sb06g026330	6	55379569	55380344	NA	naringenin,2-oxoglutarate 3-dioxygenase, putative, expressed
185	S6_55423562	6	55423562	Sb06g026340	6	55385912	55386797	NA	naringenin,2-oxoglutarate 3-dioxygenase, putative, expressed
186	S6_55423562	6	55423562	Sb06g026350	6	55388315	55390216	Sobic.006G190100	naringenin,2-oxoglutarate 3-dioxygenase, putative, expressed
187	S6_55423562	6	55423562	Sb06g026360	6	55406999	55409288	Sobic.006G190300	ATP binding protein, putative, expressed
188	S6_55423562	6	55423562	Sb06g026370	6	55426334	55427597	Sobic.006G190400	B3 DNA binding domain containing protein, expressed
189	S6_55423562	6	55423562	Sb06g026380	6	55446826	55447318	NA	transposon protein, putative, unclassified, expressed
190	S6_55423562	6	55423562	Sb06g026387	6	55468534	55468855	NA	NA
191	S6_55423562	6	55423562	Sb06g026390	6	55471434	55471923	Sobic.006G190600	heavy metal-associated domain containing protein, expressed
192	S6_55423562	6	55423562	Sb06g026410	6	55481224	55482179	NA	bZIP transcription factor, putative, expressed
193	S6_55423562	6	55423562	Sb06g026425	6	55498339	55502572	Sobic.006G190950	tRNA-splicing endonuclease positive effector-related, putative, expressed
194	S6_55423562	6	55423562	Sb06g026430	6	55507013	55512082	NA	tRNA-splicing endonuclease positive effector-related, putative, expressed
195	S6_55423562	6	55423562	Sb06g026440	6	55514443	55519616	Sobic.006G191100	tRNA-splicing endonuclease positive effector-related, putative, expressed
196	S6_55423562	6	55423562	Sb06g026450	6	55524351	55527154	NA	tRNA-splicing endonuclease positive effector-related, putative, expressed
197	S6_55423562	6	55423562	Sb06g026460	6	55532967	55535249	Sobic.006G191500	PPR repeat domain containing protein, putative, expressed
198	S6_55423562	6	55423562	Sb06g026470	6	55538690	55539702	Sobic.006G191600	expressed protein
199	S6_55423562	6	55423562	Sb06g026480	6	55544371	55547350	Sobic.006G191700	expansin precursor, putative, expressed
200	S6_55423562	6	55423562	Sb06g026490	6	55548145	55548684	Sobic.006G191800	Core histone H2A/H2B/H3/H4 domain containing protein, putative, expressed
201	S6_55423562	6	55423562	Sb06g026493	6	55553095	55558326	Sobic.006G191900	ZR1 protein, putative, expressed
202	S6_55423562	6	55423562	Sb06g026496	6	55559295	55559538	NA	RNA recognition motif containing protein, putative, expressed
203	S6_55423562	6	55423562	Sb06g026500	6	55559916	55562503	Sobic.006G192100	MYB family transcription factor, putative, expressed
204	S6_55423562	6	55423562	Sb06g026510	6	55568642	55571394	Sobic.006G192200	protein phosphatase 2C, putative, expressed
205	S7_14784093	7	14784093	Sb07g008810	7	14772903	14773601	Sobic.007G092500	expressed protein
206	S7_14784093	7	14784093	Sb07g008820	7	14779007	14784116	Sobic.007G092600	ankyrin repeat-rich protein, putative, expressed
207	S7_14784093	7	14784093	Sb07g008850	7	14918390	14919766	NA	ras-related protein, putative, expressed
208	S7_22611527	7	22611527	Sb07g011860	7	22592039	22600327	Sobic.007G100500	PPR repeat domain containing protein, putative, expressed
209	S7_22611527	7	22611527	Sb07g011870	7	22611107	22612054	Sobic.007G100600	plastocyanin-like domain containing protein, putative, expressed
210	S7_22611527	7	22611527	Sb07g011880	7	22613658	22615305	Sobic.007G100700	anthocyanidin 5,3-O-glucosyltransferase, putative, expressed
211	S8_1751614	8	1751614	Sb08g001640	8	1602125	1604357	Sobic.008G019000	NB-ARC domain containing protein, expressed
212	S8_1751614	8	1751614	Sb08g001650	8	1639718	1643360	Sobic.008G019300	nucleobase-ascorbate transporter, putative, expressed
213	S8_1751614	8	1751614	Sb08g001652	8	1658536	1659688	NA	protein of unknown function, DUF618 domain containing protein, expressed
214	S8_1751614	8	1751614	Sb08g001657	8	1680529	1681603	NA	protein of unknown function, DUF618 domain containing protein, expressed
215	S8_1751614	8	1751614	Sb08g001710	8	1717742	1722003	Sobic.008G019400	MATE efflux family protein, putative, expressed
216	S8_1751614	8	1751614	Sb08g001720	8	1722475	1726145	NA	bifunctional aspartokinase/homoserine dehydrogenase, putative, expressed
217	S8_1751614	8	1751614	Sb08g001730	8	1727011	1730212	Sobic.008G019600	Mad3/BUB1 homology region 1 domain containing protein, expressed
218	S8_1751614	8	1751614	Sb08g001740	8	1731136	1731622	Sobic.008G019700	expressed protein
219	S8_1751614	8	1751614	Sb08g001750	8	1734188	1735359	Sobic.008G019800	NA
220	S8_1751614	8	1751614	Sb08g001760	8	1743419	1744043	Sobic.008G019900	NA
221	S8_1751614	8	1751614	Sb08g001770	8	1751289	1752269	NA	NA
222	S8_1751614	8	1751614	Sb08g001780	8	1755887	1757742	NA	plastocyanin-like domain containing protein, putative, expressed
223	S8_1751614	8	1751614	Sb08g001790	8	1760240	1764616	Sobic.008G020200	UDP-N-acetylglucosamine transferase subunit ALG14, putative, expressed
224	S8_1751614	8	1751614	Sb08g001800	8	1800641	1801601	Sobic.008G020300	myb-like DNA-binding domain containing protein, putative, expressed
225	S8_1751614	8	1751614	Sb08g001810	8	1812729	1814559	Sobic.008G020500	CDC45B - Putative DNA replication initiation protein, expressed
226	S8_1751614	8	1751614	Sb08g001820	8	1828445	1829405	Sobic.008G020600	myb-like DNA-binding domain containing protein, putative, expressed
227	S8_1751614	8	1751614	Sb08g001830	8	1858810	1859089	Sobic.008G020700	ZF-HD protein dimerisation region containing protein, expressed
228	S8_1751614	8	1751614	Sb08g001840	8	1868374	1869714	Sobic.008G020800	GASR10 - Gibberellin-regulated GASA/GAST/Snakin family protein precursor, expressed
229	S8_1751614	8	1751614	Sb08g001850	8	1870547	1871781	NA	disease resistance protein RPM1, putative, expressed
230	S8_1751614	8	1751614	Sb08g001860	8	1877326	1880826	Sobic.008G021000	exostosin family domain containing protein, expressed
231	S8_1751614	8	1751614	Sb08g001870	8	1883939	1884741	Sobic.008G021100	ribosomal protein, putative, expressed
232	S8_1751614	8	1751614	Sb08g001880	8	1887306	1891096	Sobic.008G021200	vacuolar ATP synthase subunit C, putative, expressed
233	S8_1751614	8	1751614	Sb08g001890	8	1891453	1893563	Sobic.008G021300	FHA domain containing protein, putative, expressed
234	S8_1751614	8	1751614	Sb08g001900	8	1899620	1903766	Sobic.008G021400	protein kinase domain containing protein, expressed
235	S9_52360384	9	52360384	Sb09g022550	9	52213788	52217954	Sobic.009G163600	exosome complex exonuclease, putative, expressed
236	S9_52360384	9	52360384	Sb09g022560	9	52222704	52224136	Sobic.009G163700	fasciclin-like arabinogalactan protein, putative, expressed
237	S9_52360384	9	52360384	Sb09g022570	9	52230909	52232749	Sobic.009G163800	60S ribosomal protein L36-2, putative, expressed
238	S9_52360384	9	52360384	Sb09g022580	9	52235413	52238715	Sobic.009G163900	DnaK family protein, putative, expressed
239	S9_52360384	9	52360384	Sb09g022590	9	52247397	52252773	Sobic.009G164000	cysteinyl-tRNA synthetase, putative, expressed
240	S9_52360384	9	52360384	Sb09g022600	9	52254701	52257619	Sobic.009G164100	ubiquitin-conjugating enzyme, putative, expressed
241	S9_52360384	9	52360384	Sb09g022610	9	52259641	52260085	Sobic.009G164200	Core histone H2A/H2B/H3/H4 domain containing protein, putative, expressed
242	S9_52360384	9	52360384	Sb09g022620	9	52260313	52263404	Sobic.009G164300	riboflavin biosynthesis protein ribAB, chloroplast precursor, putative, expressed
243	S9_52360384	9	52360384	Sb09g022630	9	52265730	52269486	Sobic.009G164400	expressed protein
244	S9_52360384	9	52360384	Sb09g022640	9	52273081	52276206	NA	trp repressor/replication initiator, putative, expressed
245	S9_52360384	9	52360384	Sb09g022650	9	52276397	52279351	Sobic.009G164500	clathrin adaptor complex small chain domain containing protein, expressed
246	S9_52360384	9	52360384	Sb09g022660	9	52281209	52281839	Sobic.009G164600	ZOS5-10 - C2H2 zinc finger protein, expressed
247	S9_52360384	9	52360384	Sb09g022670	9	52282064	52285241	Sobic.009G164700	ras-related protein, putative, expressed
248	S9_52360384	9	52360384	Sb09g022680	9	52288686	52290330	NA	ThiF family domain containing protein, putative, expressed
249	S9_52360384	9	52360384	Sb09g022690	9	52298894	52299863	Sobic.009G164900	Core histone H2A/H2B/H3/H4 domain containing protein, putative, expressed
250	S9_52360384	9	52360384	Sb09g022700	9	52305601	52306267	Sobic.009G165000	expressed protein
251	S9_52360384	9	52360384	Sb09g022710	9	52326348	52327271	Sobic.009G165100	glycine-rich cell wall structural protein 2 precursor, putative, expressed
252	S9_52360384	9	52360384	Sb09g022720	9	52346568	52347654	Sobic.009G165200	plant-specific domain TIGR01589 family protein, expressed
253	S9_52360384	9	52360384	Sb09g022730	9	52359451	52360922	Sobic.009G165300	expressed protein
254	S9_52360384	9	52360384	Sb09g022740	9	52368591	52374150	Sobic.009G165400	lipin, N-terminal conserved region family protein, expressed
255	S9_52360384	9	52360384	Sb09g022750	9	52380724	52382460	Sobic.009G165500	Lung seven transmembrane receptor domain containing protein, putative, expressed
256	S9_52360384	9	52360384	Sb09g022760	9	52383406	52385052	Sobic.009G165600	DNA-directed RNA polymerase II subunit RPB9, putative, expressed
257	S9_52360384	9	52360384	Sb09g022765	9	52387734	52397967	Sobic.009G165700	SAC3/GANP family protein, putative, expressed
258	S9_52360384	9	52360384	Sb09g022770	9	52399320	52402634	Sobic.009G165800	G10 protein, putative, expressed
259	S9_52360384	9	52360384	Sb09g022780	9	52404507	52406373	Sobic.009G165900	protein kinase APK1B, chloroplast precursor, putative, expressed
260	S9_52360384	9	52360384	Sb09g022790	9	52432606	52435107	Sobic.009G166000	IQ calmodulin-binding motif domain containing protein, expressed
261	S9_52360384	9	52360384	Sb09g022800	9	52442764	52448038	Sobic.009G166100	PWWP domain containing protein, expressed
262	S9_52360384	9	52360384	Sb09g022810	9	52456410	52459610	Sobic.009G166200	histone-like transcription factor and archaeal histone, putative, expressed
263	S9_52360384	9	52360384	Sb09g022820	9	52463775	52472136	Sobic.009G166300	HECT-domain domain containing protein, expressed
264	S9_52360384	9	52360384	Sb09g022830	9	52491123	52500304	Sobic.009G166400	MCM8 - Putative minichromosome maintenance MCM family subunit 8, expressed
265	S9_52360384	9	52360384	Sb09g022840	9	52501153	52502790	Sobic.009G166500	40S ribosomal protein S23, putative, expressed
266	S9_52360384	9	52360384	Sb09g022850	9	52504765	52507968	Sobic.009G166600	nucleoside-triphosphatase, putative, expressed
267	S10_58504439	10	58504439	Sb10g028550	10	58357207	58358501	Sobic.010G246400	glycosyl hydrolases family 16, putative, expressed
268	S10_58504439	10	58504439	Sb10g028560	10	58366584	58368546	Sobic.010G246500	glycosyl hydrolases family 16, putative, expressed
269	S10_58504439	10	58504439	Sb10g028570	10	58369249	58370440	Sobic.010G246600	glycosyl hydrolases family 16, putative, expressed
270	S10_58504439	10	58504439	Sb10g028580	10	58410726	58412252	Sobic.010G246700	glycosyl hydrolases family 16, putative, expressed
271	S10_58504439	10	58504439	Sb10g028590	10	58443425	58445731	Sobic.010G247100	DNA-directed RNA polymerases I, II, and III subunit RPABC3, putative, expressed
272	S10_58504439	10	58504439	Sb10g028600	10	58464969	58466761	Sobic.010G247200	ATPase, putative, expressed
273	S10_58504439	10	58504439	Sb10g028610	10	58471063	58472293	Sobic.010G247300	AAA ATPase, putative, expressed
274	S10_58504439	10	58504439	Sb10g028620	10	58476635	58480723	Sobic.010G247400	Brix domain containing protein, putative, expressed
275	S10_58504439	10	58504439	Sb10g028630	10	58483761	58484775	Sobic.010G247500	homeobox associated leucine zipper, putative, expressed
276	S10_58504439	10	58504439	Sb10g028640	10	58495459	58497899	Sobic.010G247600	protein phosphatase 2C, putative, expressed
277	S10_58504439	10	58504439	Sb10g028650	10	58499168	58499846	Sobic.010G247700	RNA recognition motif containing protein, putative, expressed
278	S10_58504439	10	58504439	Sb10g028660	10	58510999	58514133	NA	zinc finger, C3HC4 type domain containing protein, expressed
279	S10_58504439	10	58504439	Sb10g028670	10	58529884	58533210	Sobic.010G248000	EDR2, putative, expressed
280	S10_58504439	10	58504439	Sb10g028680	10	58549189	58551238	Sobic.010G248100	ATEXO70G1, putative, expressed
281	S10_58504439	10	58504439	Sb10g028690	10	58559649	58561622	Sobic.010G248200	expressed protein
282	S10_58504439	10	58504439	Sb10g028700	10	58563638	58568306	Sobic.010G248301	choline monooxygenase, chloroplast precursor, putative, expressed
283	S10_58504439	10	58504439	Sb10g028710	10	58590675	58593614	Sobic.010G248800	reticulon domain containing protein, putative, expressed
284	S10_58504439	10	58504439	Sb10g028720	10	58596830	58599620	Sobic.010G248900	disease resistance protein RPM1, putative, expressed
285	S10_58504439	10	58504439	Sb10g028730	10	58601694	58604481	Sobic.010G249000	disease resistance protein RPM1, putative, expressed
286	S10_58504439	10	58504439	Sb10g028740	10	58608433	58614520	Sobic.010G249100	ZOS8-11 - C2H2 zinc finger protein, expressed
287	S10_58504439	10	58504439	Sb10g028750	10	58618096	58622746	Sobic.010G249200	GATA transcription factor 25, putative, expressed
288	S10_58504439	10	58504439	Sb10g028760	10	58624169	58626995	Sobic.010G249300	Ser/Thr protein phosphatase family protein, putative, expressed
289	S10_58504439	10	58504439	Sb10g028770	10	58629304	58630855	Sobic.010G249400	expressed protein
290	S10_58504439	10	58504439	Sb10g028780	10	58634495	58638900	NA	CGMC_MAPKCMGC_2_SLT2y_ERK.2 - CGMC includes CDA, MAPK, GSK3, and CLKC kinases, expressed
291	S10_58504439	10	58504439	Sb10g028790	10	58639367	58640401	Sobic.010G249600	macrophage migration inhibitory factor, putative, expressed
292	S10_58504439	10	58504439	Sb10g028800	10	58641929	58644057	Sobic.010G249700	pentatricopeptide, putative, expressed
293	S10_58504439	10	58504439	Sb10g028810	10	58651921	58653585	Sobic.010G249800	cytokinin-N-glucosyltransferase 1, putative, expressed
