# Supplementary material for: Genomic signatures of seed mass adaptation to global precipitation gradients in sorghum
Source: Heredity (Edinb). 2019 Jul 17;124(1):108–21. doi: 10.1038/s41437-019-0249-4 (PMC6906510; doi:10.1038/s41437-019-0249-4)
Supplement: Supplementary file 8 — TableS7 [file 41437_2019_249_MOESM8_ESM.csv]

	SNP_name	SNP_CHR	SNP_Position	MAF	P	SbV1GeneID	Gene_SbV1CHR	Gene_SbV1Start	Gene_SbV1End	SbV3GeneID	Original gene	Reference
1	S1_14251015	1	14251015	0.46054708	9.48E-46	Sb01g014940	1	14289576	14293802	Sobic.001G170800	Transport protein	Huang et al., 2012b
2	S1_4292032	1	4292032	0.427932667	9.28E-47	Sb01g005170	1	4275513	4279485	Sobic.001G056700	ZmO2	Hartings et al., 1989
3	S1_55229579	1	55229579	0.165965281	2.90E-50	Sb01g032400	1	55298429	55302868	Sobic.001G335800	OsqGW7/OsGL7	Wang S. et al., 2015; Wang Y. et al., 2015
4	S1_55229579	1	55229579	0.165965281	2.90E-50	Sb01g032440	1	55327869	55329946	Sobic.001G336200	AtKLU/ OsGrain Length3.2	Adamski et al., 2009; Xu et al., 2015
5	S1_65251930	1	65251930	0.424513414	2.03E-57	Sb01g041900	1	65135319	65141117	Sobic.001G445900	OsCYP90B2/OsCYP90B1	Wu et al., 2008
6	S1_68460895	1	68460895	0.159389795	8.83E-42	Sb01g045320	1	68442307	68446717	Sobic.001G484200	OsRGA1/OsD1	Ashikari et al., 1999
7	S1_68780601	1	68780601	0.304313519	2.16E-42	Sb01g045690	1	68743522	68744020	Sobic.001G488400	OsPGL1	Heang and Sassa, 2012a
8	S1_8820519	1	8820519	0.248290373	4.73E-43	Sb01g010070	1	8909040	8916433	Sobic.001G113200	AtAHK4	Riefler et al., 2006
9	S10_3775055	10	3775055	0.273277223	5.47E-46	Sb10g004130	10	3632411	3637658	Sobic.010G047400	OsHGW	Li J. et al., 2012
10	S10_5063758	10	5063758	0.2743293	4.07E-55	Sb10g005570	10	5014172	5020508	Sobic.010G064600	AtDA1	Li et al., 2008
11	S10_5063758	10	5063758	0.2743293	4.07E-55	Sb10g005590	10	5042433	5046832	Sobic.010G064800	AtCKI1	Deng et al., 2010
12	S2_14267526	2	14267526	0.304839558	7.55E-41	Sb02g009870	2	14392500	14399244	Sobic.002G116000	ZmGbssIIa	Jiang L. et al., 2013
13	S2_5383576	2	5383576	0.205418201	2.29E-37	Sb02g004590	2	5258024	5261823	Sobic.002G054800	ZmO2	Hartings et al., 1989
14	S2_5383576	2	5383576	0.205418201	2.29E-37	Sb02g004680	2	5388405	5394180	Sobic.002G056000	AtMET1	Xiao et al., 2006
15	S2_64282627	2	64282627	0.369805366	2.25E-66	Sb02g029300	2	64428706	64433065	Sobic.002G257900	OsGW8	Wang S. et al., 2012
16	S2_65532747	2	65532747	0.256180957	2.88E-55	Sb02g030640	2	65662195	65664496	Sobic.002G272700	AtEOD3/AtCYP78A6	Fang et al., 2012
17	S2_68333169	2	68333169	0.293792741	1.55E-40	Sb02g033830	2	68370266	68371629	Sobic.002G308400	MYB transcription factor	Huang et al., 2012b
18	S2_68333169	2	68333169	0.293792741	1.55E-40	Sb02g033940	2	68469057	68478741	Sobic.002G309600	AtUPF1	Yoine et al., 2006
19	S2_72734450	2	72734450	0.388742767	4.28E-38	Sb02g038670	2	72882342	72884007	Sobic.002G367600	OsBG2	Xu et al., 2015
20	S3_3206840	3	3206840	0.178064177	2.26E-44	Sb03g003180	3	3301580	3303470	Sobic.003G035400	OsGW5/OsqSW5	Liu et al., 2017
21	S3_69614654	3	69614654	0.221199369	4.27E-43	Sb03g042060	3	69485282	69485858	Sobic.003G380900	OsSERF1	Schmidt et al., 2013
22	S3_71541852	3	71541852	0.430562862	2.89E-42	Sb03g044160	3	71458292	71462203	Sobic.003G406600	OsGW8	Wang S. et al., 2012
23	S3_71541852	3	71541852	0.430562862	2.89E-42	Sb03g044230	3	71528317	71534145	Sobic.003G407300	AtAHK3	Riefler et al., 2006
24	S4_50725603	4	50725603	0.379011047	2.83E-38	Sb04g021540	4	50589773	50601467	Sobic.004G163700	ZmSbeIIb	Jiang L. et al., 2013
25	S4_52204557	4	52204557	0.28432404	1.44E-42	Sb04g022620	4	52175199	52187357	Sobic.004G176000	OsSDG725	Sui et al., 2012
26	S4_57877542	4	57877542	0.444765913	4.75E-40	Sb04g027930	4	57846948	57847887	Sobic.004G237000	OsPGL2	Heang and Sassa, 2012b
27	S4_58483008	4	58483008	0.330878485	2.13E-42	Sb04g028550	4	58624186	58630159	Sobic.004G245000	AtAHK4	Riefler et al., 2006
28	S4_58788981	4	58788981	0.471856917	2.71E-37	Sb04g028690	4	58829498	58833664	Sobic.004G247000	ZmGln-4	Martin et al., 2006
29	S6_56374341	6	56374341	0.386638611	5.71E-38	Sb06g027465	6	56363893	56367340	Sobic.006G203400	OsGS2/OsGL2	Che et al., 2015; Hu et al., 2015
30	S6_58920709	6	58920709	0.260389269	5.32E-41	Sb06g030550	6	58946009	58959850	Sobic.006G239000	OsFLO2	She et al., 2010
31	S6_61020040	6	61020040	0.386901631	1.67E-51	Sb06g033060	6	61108140	61110249	Sobic.006G268800	NA	Zhang et al., 2015
32	S7_56906693	7	56906693	0.293003682	1.96E-54	Sb07g022330	7	56778395	56781719	Sobic.007G149200	OsDEP1/AtAGG3	Huang et al., 2009; Li S. et al., 2012
33	S7_57818253	7	57818253	0.14229353	8.62E-58	Sb07g023040	7	57901670	57902598	Sobic.007G156800	OsSGL1	Nakagawa et al., 2012
34	S8_53522861	8	53522861	0.185165702	7.25E-42	Sb08g021850	8	53597892	53606915	Sobic.008G173900	OsPPKL3	Zhang et al., 2012
35	S9_49975141	9	49975141	0.300105208	1.99E-38	Sb09g020690	9	50090134	50090791	Sobic.009G141500	OsSERF1	Schmidt et al., 2013
36	S9_5395395	9	5395395	0.254076802	3.22E-46	Sb09g004510	9	5453946	5459014	Sobic.009G053600	OsGS5	Li et al., 2011
NA means gene name are not avaible from the original publication in either maize, rice, or Arabidopsis.
