# Supplementary material for: Genomic signatures of seed mass adaptation to global precipitation gradients in sorghum
Source: Heredity (Edinb). 2019 Jul 17;124(1):108–21. doi: 10.1038/s41437-019-0249-4 (PMC6906510; doi:10.1038/s41437-019-0249-4)
Supplement: Supplementary file 9 — TableS8 [file 41437_2019_249_MOESM9_ESM.csv]

	SNP_name	SNP_CHR	SNP_Position	MAF	P	SbV1GeneID	Gene_SbV1CHR	Gene_SbV1Start	Gene_SbV1End	SbV3GeneID	Original gene	Reference
1	S1_12608709	1	12608709	0.197264598	2.51E-37	Sb01g013460	1	12453894	12463020	Sobic.001G154900	OsGL3.1/OsqGL3	Qi et al., 2012; Zhang et al., 2012
2	S1_14320193	1	14320193	0.2351394	2.49E-51	Sb01g014940	1	14289576	14293802	Sobic.001G170800	Transport protein	Huang et al., 2012b
3	S1_14459332	1	14459332	0.20094687	2.88E-55	Sb01g015040	1	14445106	14448949	Sobic.001G172400	OsBRD1	Mori et al., 2002
4	S1_59952056	1	59952056	0.097054182	8.55E-67	Sb01g036260	1	59890878	59893939	Sobic.001G382400	AtFER	Yu et al., 2014
5	S1_65614267	1	65614267	0.153866386	1.19E-48	Sb01g042180	1	65481615	65484440	Sobic.001G448700	OsTUD1	Hu et al., 2013
6	S1_66881799	1	66881799	0.081273014	2.91E-64	Sb01g043910	1	67023421	67025072	Sobic.001G468400	ZmProl1.1	Wills et al., 2013
7	S1_68447527	1	68447527	0.477643346	1.80E-75	Sb01g045320	1	68442307	68446717	Sobic.001G484200	OsRGA1/OsD1	Ashikari et al., 1999
8	S1_8181072	1	8181072	0.24039979	2.70E-16	Sb01g009560	1	8308020	8310971	Sobic.001G107100	OsSRS5	Segami et al., 2012
9	S1_9023286	1	9023286	0.067596002	1.09E-28	Sb01g010070	1	8909040	8916433	Sobic.001G113200	AtAHK4	Riefler et al., 2006
10	S10_56946114	10	56946114	0.080483956	3.94E-14	Sb10g027150	10	56858530	56860645	Sobic.010G228100	OsDEP3	Qiao et al., 2011
11	S2_5177700	2	5177700	0.161230931	5.90E-15	Sb02g004590	2	5258024	5261823	Sobic.002G054800	ZmO2	Hartings et al., 1989
12	S2_64342146	2	64342146	0.14702788	6.24E-48	Sb02g029300	2	64428706	64433065	Sobic.002G257900	OsGW8	Wang S. et al., 2012
13	S2_65512532	2	65512532	0.237769595	2.53E-25	Sb02g030640	2	65662195	65664496	Sobic.002G272700	AtEOD3/AtCYP78A6	Fang et al., 2012
14	S2_68339218	2	68339218	0.097054182	8.42E-30	Sb02g033830	2	68370266	68371629	Sobic.002G308400	MYB transcription factor	Huang et al., 2012b
15	S2_68339218	2	68339218	0.097054182	8.42E-30	Sb02g033940	2	68469057	68478741	Sobic.002G309600	AtUPF1	Yoine et al., 2006
16	S2_72877315	2	72877315	0.115465544	7.92E-72	Sb02g038670	2	72882342	72884007	Sobic.002G367600	OsBG2	Xu et al., 2015
17	S2_73495573	2	73495573	0.129142557	1.37E-27	Sb02g039210	2	73359463	73366612	Sobic.002G374400	OsDEP2	Li F. et al., 2010
18	S3_1381560	3	1381560	0.101262493	7.23E-86	Sb03g001440	3	1281301	1288901	Sobic.003G014500	OsMHZ7	Ma et al., 2013
19	S3_3284809	3	3284809	0.104155708	2.94E-54	Sb03g003180	3	3301580	3303470	Sobic.003G035400	OsGW5/OsqSW5	Liu et al., 2017
20	S3_57017386	3	57017386	0.091004734	5.30E-100	Sb03g028850	3	57012635	57017409	Sobic.003G230500	ZmSh2	Jiang L. et al., 2013
21	S3_69616859	3	69616859	0.115728564	2.88E-29	Sb03g042060	3	69485282	69485858	Sobic.003G380900	OsSERF1	Schmidt et al., 2013
22	S3_71459932	3	71459932	0.116517622	6.01E-43	Sb03g044160	3	71458292	71462203	Sobic.003G406600	OsGW8	Wang S. et al., 2012
23	S3_71459932	3	71459932	0.116517622	6.01E-43	Sb03g044230	3	71528317	71534145	Sobic.003G407300	AtAHK3	Riefler et al., 2006
24	S4_20773933	4	20773933	0.120988953	1.18E-31	Sb04g012920	4	20736491	20741457	Sobic.004G133600	ZmSWEET4c/NA	Sosso et al., 2015; Zhang et al., 2015
25	S4_52077110	4	52077110	0.218043135	5.18E-18	Sb04g022620	4	52175199	52187357	Sobic.004G176000	OsSDG725	Sui et al., 2012
26	S4_57900630	4	57900630	0.120725934	1.71E-14	Sb04g027930	4	57846948	57847887	Sobic.004G237000	OsPGL2	Heang and Sassa, 2012b
27	S4_60722714	4	60722714	0.14702788	1.01E-39	Sb04g030770	4	60755201	60770249	Sobic.004G269900	OsGS2/OsGL2	Che et al., 2015; Hu et al., 2015
28	S4_64552991	4	64552991	0.21067859	8.39E-19	Sb04g034830	4	64687148	64704955	Sobic.004G317300	ZmO1	Wang G. et al., 2012
29	S6_45789372	6	45789372	0.068122041	3.59E-17	Sb06g016740	6	45808623	45812033	Sobic.006G080500	AtRGE1	Kondou et al., 2008
30	S6_49217176	6	49217176	0.282745923	1.15E-33	Sb06g019600	6	49168974	49172952	Sobic.006G114600	OsD11/OsCYP724B3	Tanabe et al., 2005; Wu et al., 2008
31	S6_56489818	6	56489818	0.109942136	6.79E-55	Sb06g027465	6	56363893	56367340	Sobic.006G203400	OsGS2/OsGL2	Che et al., 2015; Hu et al., 2015
32	S6_58925412	6	58925412	0.081799053	3.64E-124	Sb06g030550	6	58946009	58959850	Sobic.006G239000	OsFLO2	She et al., 2010
33	S9_4814497	9	4814497	0.095476065	8.73E-35	Sb09g004200	9	4955959	4962589	Sobic.009G049400	OsSRS3	Kitagawa et al., 2010
34	S9_50110757	9	50110757	0.134665965	1.91E-28	Sb09g020690	9	50090134	50090791	Sobic.009G141500	OsSERF1	Schmidt et al., 2013
35	S9_5509229	9	5509229	0.102314571	9.74E-20	Sb09g004510	9	5453946	5459014	Sobic.009G053600	OsGS5	Li et al., 2011
NA means gene name are not avaible from the original publication in either maize, rice, or Arabidopsis.
