# Supplementary material for: Genomic signatures of seed mass adaptation to global precipitation gradients in sorghum
Source: Heredity (Edinb). 2019 Jul 17;124(1):108–21. doi: 10.1038/s41437-019-0249-4 (PMC6906510; doi:10.1038/s41437-019-0249-4)
Supplement: Supplementary file 10 — TableS9 [file 41437_2019_249_MOESM10_ESM.csv]

	SNP_name	SNP_CHR	SNP_Position	MAF	P	SbV1GeneID	Gene_SbV1CHR	Gene_SbV1Start	Gene_SbV1End	SbV3GeneID	Original gene	Reference
1	S1_14410555	1	14410555	0.141504471	4.72E-38	Sb01g014940	1	14289576	14293802	Sobic.001G170800	Transport protein	Huang et al., 2012b
2	S1_14410555	1	14410555	0.141504471	4.72E-38	Sb01g015040	1	14445106	14448949	Sobic.001G172400	OsBRD1	Mori et al., 2002
3	S1_4384230	1	4384230	0.077327722	4.59E-18	Sb01g005170	1	4275513	4279485	Sobic.001G056700	ZmO2	Hartings et al., 1989
4	S1_55208527	1	55208527	0.143082588	6.13E-19	Sb01g032400	1	55298429	55302868	Sobic.001G335800	OsqGW7/OsGL7	Wang S. et al., 2015; Wang Y. et al., 2015
5	S1_55208527	1	55208527	0.143082588	6.13E-19	Sb01g032440	1	55327869	55329946	Sobic.001G336200	AtKLU/ OsGrain Length3.2	Adamski et al., 2009; Xu et al., 2015
6	S1_55874931	1	55874931	0.202524987	3.43E-39	Sb01g032830	1	55779476	55784427	Sobic.001G341700	OsGS3/ZmGS3	Li et al., 2010b; Mao et al., 2010
7	S1_59909977	1	59909977	0.129668595	9.99E-33	Sb01g036260	1	59890878	59893939	Sobic.001G382400	AtFER	Yu et al., 2014
8	S1_65183495	1	65183495	0.388479748	4.38E-50	Sb01g041900	1	65135319	65141117	Sobic.001G445900	OsCYP90B2/OsCYP90B1	Wu et al., 2008
9	S1_67091565	1	67091565	0.150184114	4.02E-28	Sb01g043910	1	67023421	67025072	Sobic.001G468400	ZmProl1.1	Wills et al., 2013
10	S10_52007226	10	52007226	0.145712783	1.98E-22	Sb10g023470	10	52113027	52117035	Sobic.010G184100	ZmBt1	Shannon et al., 1998
11	S10_55185144	10	55185144	0.237506575	4.68E-30	Sb10g025680	10	55066811	55068714	Sobic.010G210100	OsGW6	Song et al., 2015
12	S10_5637887	10	5637887	0.165439243	3.42E-19	Sb10g006330	10	5772368	5780519	Sobic.010G072300	ZmSh1	Jiang L. et al., 2013
13	S10_56929988	10	56929988	0.122830089	6.73E-29	Sb10g027150	10	56858530	56860645	Sobic.010G228100	OsDEP3	Qiao et al., 2011
14	S2_2132288	2	2132288	0.127827459	1.17E-24	Sb02g001960	2	1992698	1997921	Sobic.002G021200	AtDDM1	Xiao et al., 2006
15	S2_2195314	2	2195314	0.114939506	2.52E-30	Sb02g002080	2	2102800	2107896	Sobic.002G022600	AtANT	Mizukami and Fischer, 2000
16	S2_5177700	2	5177700	0.161230931	3.09E-15	Sb02g004590	2	5258024	5261823	Sobic.002G054800	ZmO2	Hartings et al., 1989
17	S2_65801280	2	65801280	0.12756444	1.07E-17	Sb02g030640	2	65662195	65664496	Sobic.002G272700	AtEOD3/AtCYP78A6	Fang et al., 2012
18	S2_72877577	2	72877577	0.147816938	4.68E-61	Sb02g038670	2	72882342	72884007	Sobic.002G367600	OsBG2	Xu et al., 2015
19	S2_73316197	2	73316197	0.09337191	1.88E-32	Sb02g039210	2	73359463	73366612	Sobic.002G374400	OsDEP2	Li F. et al., 2010
20	S3_1381554	3	1381554	0.101262493	6.84E-39	Sb03g001440	3	1281301	1288901	Sobic.003G014500	OsMHZ7	Ma et al., 2013
21	S3_2862298	3	2862298	0.276696476	2.98E-28	Sb03g002870	3	2786868	2793892	Sobic.003G030600	OsD2	Hong et al., 2003
22	S3_3201024	3	3201024	0.100736454	2.28E-36	Sb03g003180	3	3301580	3303470	Sobic.003G035400	OsGW5/OsqSW5	Liu et al., 2017
23	S3_57036961	3	57036961	0.165176223	1.51E-37	Sb03g028850	3	57012635	57017409	Sobic.003G230500	ZmSh2	Jiang L. et al., 2013
24	S3_69616859	3	69616859	0.115728564	5.48E-18	Sb03g042060	3	69485282	69485858	Sobic.003G380900	OsSERF1	Schmidt et al., 2013
25	S3_71459932	3	71459932	0.116517622	6.69E-16	Sb03g044160	3	71458292	71462203	Sobic.003G406600	OsGW8	Wang S. et al., 2012
26	S3_71459932	3	71459932	0.116517622	6.69E-16	Sb03g044230	3	71528317	71534145	Sobic.003G407300	AtAHK3	Riefler et al., 2006
27	S4_57900630	4	57900630	0.120725934	2.71E-19	Sb04g027930	4	57846948	57847887	Sobic.004G237000	OsPGL2	Heang and Sassa, 2012b
28	S4_60612762	4	60612762	0.129668595	9.38E-19	Sb04g030770	4	60755201	60770249	Sobic.004G269900	OsGS2/OsGL2	Che et al., 2015; Hu et al., 2015
29	S4_7025439	4	7025439	0.084955287	1.31E-40	Sb04g007010	4	7127856	7129421	Sobic.004G085100	ZmBt1	Shannon et al., 1998
30	S4_7953042	4	7953042	0.103366649	5.01E-19	Sb04g007730	4	8089538	8091401	Sobic.004G093900	AtCKX2	Li et al., 2013
31	S6_49167141	6	49167141	0.13703314	3.48E-28	Sb06g019600	6	49168974	49172952	Sobic.006G114600	OsD11/OsCYP724B3	Tanabe et al., 2005; Wu et al., 2008
32	S6_56477687	6	56477687	0.146238822	3.93E-18	Sb06g027465	6	56363893	56367340	Sobic.006G203400	OsGS2/OsGL2	Che et al., 2015; Hu et al., 2015
33	S6_59004117	6	59004117	0.100736454	3.28E-35	Sb06g030550	6	58946009	58959850	Sobic.006G239000	OsFLO2	She et al., 2010
34	S7_56813595	7	56813595	0.244082062	3.55E-20	Sb07g022330	7	56778395	56781719	Sobic.007G149200	OsDEP1/AtAGG3	Huang et al., 2009; Li S. et al., 2012
35	S9_3989792	9	3989792	0.154918464	9.06E-18	Sb09g003440	9	3955653	3964044	Sobic.009G040700	OsPPKL2	Zhang et al., 2012
36	S9_5083432	9	5083432	0.164650184	9.29E-33	Sb09g004200	9	4955959	4962589	Sobic.009G049400	OsSRS3	Kitagawa et al., 2010
37	S9_5509229	9	5509229	0.102314571	1.23E-20	Sb09g004510	9	5453946	5459014	Sobic.009G053600	OsGS5	Li et al., 2011
NA means gene name are not avaible from the original publication in either maize, rice, or Arabidopsis.
