# Supplementary material for: Genomic signatures of seed mass adaptation to global precipitation gradients in sorghum
Source: Heredity (Edinb). 2019 Jul 17;124(1):108–21. doi: 10.1038/s41437-019-0249-4 (PMC6906510; doi:10.1038/s41437-019-0249-4)
Supplement: Supplementary file 11 — TableS10 [file 41437_2019_249_MOESM11_ESM.csv]

	SNP	CHR	SNP_position	Pvalue_GLMBLUP	Pvalue_GLM_log10PrcDryQ_1
1	S1_2512138	1	2512138	2.88E-46	2.09E-40
2	S1_2535776	1	2535776	5.92E-53	2.44E-44
3	S1_2542243	1	2542243	5.93E-53	2.68E-43
4	S1_2631715	1	2631715	2.86E-50	1.25E-38
5	S1_4292032	1	4292032	2.28E-46	9.28E-47
6	S1_4315232	1	4315232	4.51E-53	1.32E-43
7	S1_4712171	1	4712171	2.83E-43	1.50E-55
8	S1_4943896	1	4943896	3.72E-46	6.76E-55
9	S1_4960788	1	4960788	1.84E-46	6.50E-59
10	S1_4988944	1	4988944	2.42E-47	1.48E-44
11	S1_4989827	1	4989827	3.19E-50	5.77E-44
12	S1_5013374	1	5013374	5.32E-53	2.68E-57
13	S1_5018893	1	5018893	2.38E-50	4.83E-57
14	S1_5026727	1	5026727	1.05E-49	2.36E-57
15	S1_5026750	1	5026750	2.31E-56	4.33E-58
16	S1_5026956	1	5026956	1.54E-66	4.60E-53
17	S1_5026986	1	5026986	8.92E-52	6.25E-57
18	S1_5027073	1	5027073	1.12E-54	1.12E-57
19	S1_5036851	1	5036851	3.97E-44	1.58E-54
20	S1_5064933	1	5064933	7.08E-46	6.41E-55
21	S1_5081052	1	5081052	9.64E-49	2.14E-49
22	S1_5081609	1	5081609	7.09E-57	2.96E-53
23	S1_5081811	1	5081811	6.70E-47	2.00E-48
24	S1_5081833	1	5081833	2.53E-47	3.86E-48
25	S1_5081841	1	5081841	1.56E-47	2.03E-48
26	S1_5082674	1	5082674	2.16E-44	1.54E-44
27	S1_5082731	1	5082731	1.51E-46	2.68E-46
28	S1_21780312	1	21780312	1.42E-59	8.52E-41
29	S1_21841293	1	21841293	3.12E-44	2.17E-49
30	S1_21841303	1	21841303	3.12E-44	2.17E-49
31	S1_21841450	1	21841450	4.38E-48	4.90E-51
32	S1_21841453	1	21841453	4.38E-48	4.90E-51
33	S1_21841454	1	21841454	4.38E-48	4.90E-51
34	S1_21841455	1	21841455	4.38E-48	4.90E-51
35	S1_50390190	1	50390190	1.10E-47	2.79E-48
36	S1_65227902	1	65227902	5.93E-44	5.65E-50
37	S1_65231436	1	65231436	8.76E-51	1.61E-55
38	S1_65251242	1	65251242	5.56E-50	6.32E-51
39	S1_65251930	1	65251930	1.43E-52	2.03E-57
40	S1_65257300	1	65257300	1.68E-44	3.55E-57
41	S1_66572809	1	66572809	1.37E-42	8.15E-50
42	S1_66572841	1	66572841	4.44E-43	2.40E-50
43	S1_66577282	1	66577282	1.47E-45	7.21E-50
44	S1_66578605	1	66578605	4.77E-43	7.67E-55
45	S1_66578620	1	66578620	4.77E-43	7.67E-55
46	S1_69570815	1	69570815	6.63E-73	1.69E-40
47	S1_70250621	1	70250621	1.75E-60	1.77E-38
48	S1_70306020	1	70306020	3.26E-47	1.64E-41
49	S1_70306043	1	70306043	3.26E-47	1.64E-41
50	S1_70306044	1	70306044	3.26E-47	1.64E-41
51	S1_70361676	1	70361676	1.61E-53	1.48E-43
52	S1_71653406	1	71653406	8.96E-48	5.41E-41
53	S1_71789974	1	71789974	2.01E-45	8.77E-55
54	S1_71804491	1	71804491	2.22E-62	1.26E-40
55	S2_11598910	2	11598910	4.49E-65	3.88E-40
56	S2_11599267	2	11599267	5.35E-60	1.55E-38
57	S2_11599297	2	11599297	5.35E-60	1.55E-38
58	S2_11703958	2	11703958	9.83E-47	9.21E-51
59	S2_11706836	2	11706836	8.73E-47	5.15E-42
60	S2_11756860	2	11756860	9.16E-54	2.82E-40
61	S2_11758196	2	11758196	5.31E-65	9.56E-50
62	S2_11760894	2	11760894	3.90E-46	2.90E-41
63	S2_57452558	2	57452558	2.25E-47	4.20E-38
64	S2_57773674	2	57773674	3.92E-46	1.42E-40
65	S2_57829085	2	57829085	1.22E-47	6.23E-41
66	S2_60660127	2	60660127	1.13E-45	1.39E-38
67	S2_60668766	2	60668766	1.29E-59	1.68E-46
68	S2_60688848	2	60688848	1.98E-44	1.92E-55
69	S2_61458567	2	61458567	2.46E-50	7.12E-45
70	S2_61458579	2	61458579	2.46E-50	7.12E-45
71	S2_61472097	2	61472097	1.49E-50	9.56E-49
72	S2_65532747	2	65532747	3.80E-46	2.88E-55
73	S2_68333169	2	68333169	3.13E-47	1.55E-40
74	S2_68333178	2	68333178	3.13E-47	1.55E-40
75	S2_69650057	2	69650057	6.77E-49	2.23E-63
76	S2_69650058	2	69650058	6.77E-49	2.23E-63
77	S2_69650059	2	69650059	6.77E-49	2.23E-63
78	S2_69656067	2	69656067	3.76E-55	9.68E-58
79	S2_69656201	2	69656201	5.03E-59	1.91E-58
80	S2_69656232	2	69656232	5.03E-59	1.91E-58
81	S2_74923470	2	74923470	2.17E-47	1.92E-40
82	S3_2959458	3	2959458	1.44E-47	1.57E-40
83	S3_3006705	3	3006705	2.78E-43	6.20E-49
84	S3_52616018	3	52616018	3.27E-51	1.65E-39
85	S3_52791806	3	52791806	2.09E-42	2.86E-40
86	S3_52829669	3	52829669	2.82E-43	2.67E-39
87	S3_68084559	3	68084559	7.95E-50	2.52E-42
88	S3_68669574	3	68669574	8.16E-48	1.73E-50
89	S3_68669713	3	68669713	5.57E-48	8.61E-59
90	S3_68669750	3	68669750	1.82E-50	1.28E-45
91	S3_68669761	3	68669761	5.57E-48	8.61E-59
92	S3_68976775	3	68976775	3.85E-42	1.00E-46
93	S3_69399186	3	69399186	2.10E-56	2.96E-41
94	S4_1920336	4	1920336	8.34E-49	2.82E-61
95	S4_1929856	4	1929856	3.65E-43	1.41E-45
96	S4_1929875	4	1929875	7.78E-53	3.16E-59
97	S4_4763306	4	4763306	2.90E-51	1.20E-40
98	S4_4777271	4	4777271	5.48E-42	1.14E-37
99	S4_6223650	4	6223650	4.19E-43	3.73E-44
100	S4_35399620	4	35399620	3.95E-58	5.22E-47
101	S4_35568006	4	35568006	3.08E-56	4.89E-47
102	S4_35713494	4	35713494	1.32E-52	9.18E-45
103	S4_36649109	4	36649109	2.75E-59	1.40E-51
104	S4_37577238	4	37577238	2.21E-54	1.73E-46
105	S4_37973870	4	37973870	1.52E-54	8.94E-42
106	S4_38024968	4	38024968	4.51E-59	1.62E-38
107	S4_50682434	4	50682434	1.80E-57	4.09E-38
108	S4_58788981	4	58788981	4.02E-67	2.71E-37
109	S4_59389156	4	59389156	7.42E-52	3.42E-38
110	S4_59389176	4	59389176	7.42E-52	3.42E-38
111	S4_59390093	4	59390093	4.84E-47	4.82E-38
112	S4_61428169	4	61428169	1.62E-42	5.08E-38
113	S4_61496405	4	61496405	1.96E-67	3.58E-39
114	S4_61502991	4	61502991	4.14E-61	7.21E-41
115	S4_61502998	4	61502998	4.14E-61	7.21E-41
116	S4_61503023	4	61503023	4.14E-61	7.21E-41
117	S4_61642606	4	61642606	1.26E-58	8.73E-39
118	S4_61642612	4	61642612	7.76E-58	1.66E-38
119	S4_61642613	4	61642613	7.76E-58	1.66E-38
120	S4_61642614	4	61642614	7.76E-58	1.66E-38
121	S4_61642615	4	61642615	7.76E-58	1.66E-38
122	S4_61642616	4	61642616	7.76E-58	1.66E-38
123	S4_61642618	4	61642618	3.10E-57	6.79E-39
124	S4_61642619	4	61642619	3.10E-57	6.79E-39
125	S4_61642622	4	61642622	3.10E-57	6.79E-39
126	S4_61642626	4	61642626	2.98E-57	1.79E-38
127	S4_61642629	4	61642629	3.10E-57	6.79E-39
128	S4_61660688	4	61660688	8.29E-57	1.25E-38
129	S4_61977628	4	61977628	1.81E-45	1.66E-46
130	S5_5712812	5	5712812	4.82E-43	2.73E-38
131	S5_8076929	5	8076929	3.16E-73	1.90E-41
132	S5_8084226	5	8084226	1.51E-59	1.10E-42
133	S5_8167441	5	8167441	5.05E-44	1.66E-40
134	S5_8755418	5	8755418	2.19E-59	3.17E-49
135	S5_8755602	5	8755602	3.27E-59	1.14E-46
136	S5_8755628	5	8755628	3.27E-59	1.14E-46
137	S5_8835451	5	8835451	4.11E-59	4.82E-39
138	S5_11742865	5	11742865	2.92E-42	9.45E-56
139	S5_11947259	5	11947259	2.44E-48	1.98E-58
140	S5_11947260	5	11947260	2.44E-48	1.98E-58
141	S5_11947261	5	11947261	2.44E-48	1.98E-58
142	S5_11947262	5	11947262	2.44E-48	1.98E-58
143	S5_12438401	5	12438401	6.12E-43	6.66E-43
144	S5_58130347	5	58130347	2.19E-45	6.40E-45
145	S6_50834567	6	50834567	4.98E-62	1.66E-38
146	S6_52800675	6	52800675	1.50E-45	9.82E-44
147	S6_53030764	6	53030764	2.23E-43	1.43E-38
148	S6_55368610	6	55368610	7.03E-47	2.05E-39
149	S6_55387662	6	55387662	2.29E-43	4.32E-41
150	S6_55706469	6	55706469	5.43E-43	2.41E-44
151	S6_56374341	6	56374341	8.52E-46	5.71E-38
152	S6_59263827	6	59263827	2.14E-43	1.39E-57
153	S6_60611559	6	60611559	1.37E-58	1.62E-43
154	S6_60640063	6	60640063	3.53E-50	1.48E-66
155	S7_57269593	7	57269593	2.49E-47	1.08E-52
156	S7_57269611	7	57269611	2.49E-47	1.08E-52
157	S7_57308200	7	57308200	4.27E-57	9.26E-43
158	S7_57334310	7	57334310	7.54E-52	2.38E-47
159	S7_57667424	7	57667424	5.42E-46	3.96E-49
160	S7_57962621	7	57962621	1.32E-53	6.90E-39
161	S7_59192645	7	59192645	1.47E-45	4.54E-40
162	S7_59261748	7	59261748	3.09E-57	2.07E-38
163	S7_59261839	7	59261839	2.25E-59	8.44E-42
164	S7_59261871	7	59261871	1.04E-58	9.67E-43
165	S7_59261924	7	59261924	4.41E-59	2.98E-41
166	S7_59261932	7	59261932	4.41E-59	2.98E-41
167	S7_59261938	7	59261938	4.41E-59	2.98E-41
168	S7_59520081	7	59520081	5.99E-67	9.43E-39
169	S7_59520105	7	59520105	5.99E-67	9.43E-39
170	S7_59715383	7	59715383	2.76E-45	3.96E-44
171	S7_59794917	7	59794917	1.82E-52	1.71E-38
172	S7_59794942	7	59794942	1.82E-52	1.71E-38
173	S7_59804156	7	59804156	8.40E-55	1.61E-40
174	S7_59987676	7	59987676	4.30E-42	3.72E-38
175	S8_673804	8	673804	9.36E-43	1.09E-41
176	S8_1997411	8	1997411	1.09E-54	6.98E-53
177	S8_2018004	8	2018004	2.84E-43	3.83E-58
178	S8_51980063	8	51980063	1.93E-44	4.29E-41
179	S8_51980073	8	51980073	1.70E-44	4.16E-41
180	S8_51980162	8	51980162	1.24E-43	3.17E-39
181	S8_52525425	8	52525425	4.59E-47	9.65E-39
182	S8_52675893	8	52675893	1.84E-43	4.28E-52
183	S9_5395395	9	5395395	2.40E-47	3.22E-46
184	S9_51321517	9	51321517	1.71E-48	1.69E-43
185	S9_51381443	9	51381443	6.30E-44	1.13E-57
186	S9_51381445	9	51381445	6.30E-44	1.13E-57
187	S9_51381446	9	51381446	9.56E-44	6.41E-58
188	S9_51381474	9	51381474	1.50E-44	6.08E-58
189	S9_51691433	9	51691433	1.81E-45	2.70E-43
190	S9_51838000	9	51838000	2.76E-46	1.16E-43
191	S9_51866900	9	51866900	3.11E-45	2.70E-41
192	S9_51969067	9	51969067	2.78E-42	1.80E-41
193	S9_52516234	9	52516234	6.09E-43	2.11E-46
194	S9_56175290	9	56175290	1.92E-46	4.34E-45
195	S9_58478862	9	58478862	3.03E-42	1.59E-55
196	S10_9031506	10	9031506	1.89E-43	1.39E-37
197	S10_9031507	10	9031507	1.89E-43	1.39E-37
198	S10_9031513	10	9031513	1.89E-43	1.39E-37
199	S10_9031550	10	9031550	1.89E-43	1.39E-37
200	S10_10356033	10	10356033	2.81E-42	7.54E-56
201	S10_10386467	10	10386467	3.60E-44	6.24E-48
202	S10_10519863	10	10519863	1.15E-49	3.06E-49
203	S10_12631920	10	12631920	1.49E-43	3.46E-42
204	S10_12637241	10	12637241	1.48E-51	1.15E-38
205	S10_12917681	10	12917681	3.16E-53	4.10E-48
206	S10_12957850	10	12957850	7.24E-49	1.35E-59
207	S10_48626373	10	48626373	1.53E-55	2.65E-54
