# Supplementary material for: Genomic signatures of seed mass adaptation to global precipitation gradients in sorghum
Source: Heredity (Edinb). 2019 Jul 17;124(1):108–21. doi: 10.1038/s41437-019-0249-4 (PMC6906510; doi:10.1038/s41437-019-0249-4)
Supplement: Supplementary file 12 — TableS11 [file 41437_2019_249_MOESM12_ESM.csv]

	SNP	CHR	SNP_position	Nearest_SbV1geneID	Nearest_gene_start	Nearest_gene_end	Nearest_SbV3geneID	Functional annnotation
1	S1_5013374	1	5013374	Sb01g005990	5012233	5013582	Sobic.001G065800	glutathione S-transferase, putative, expressed
2	S1_5018893	1	5018893	Sb01g006000	5019251	5019919	Sobic.001G065900	glutathione S-transferase, putative, expressed
3	S1_5026727	1	5026727	Sb01g006020	5025673	5026843	Sobic.001G066100	TCP family transcription factor, putative, expressed
4	S1_5026750	1	5026750	Sb01g006020	5025673	5026843	Sobic.001G066100	TCP family transcription factor, putative, expressed
5	S1_5026956	1	5026956	Sb01g006020	5025673	5026843	Sobic.001G066100	TCP family transcription factor, putative, expressed
6	S1_5026986	1	5026986	Sb01g006020	5025673	5026843	Sobic.001G066100	TCP family transcription factor, putative, expressed
7	S1_5027073	1	5027073	Sb01g006020	5025673	5026843	Sobic.001G066100	TCP family transcription factor, putative, expressed
8	S1_5036851	1	5036851	Sb01g006030	5036645	5039998	Sobic.001G066300	cell cycle control protein, putative, expressed
9	S4_61660688	4	61660688	Sb04g031720	61661210	61664784	Sobic.004G280700	mitochondrial import inner membrane translocase subunit Tim, putative, expressed
10	S7_59987676	7	59987676	Sb07g025020	59985914	59987851	Sobic.007G179000	LRP1, putative, expressed
11	S8_52675893	8	52675893	Sb08g021180	52669760	52674096	Sobic.008G165900	putative mitochondrial RNA helicase 2
