# Supplementary material for: Genomic signatures of seed mass adaptation to global precipitation gradients in sorghum
Source: Heredity (Edinb). 2019 Jul 17;124(1):108–21. doi: 10.1038/s41437-019-0249-4 (PMC6906510; doi:10.1038/s41437-019-0249-4)
Supplement: Supplementary file 13 — TableS12 [file 41437_2019_249_MOESM13_ESM.csv]

QTL name	Chromosome	Start (bp)	Stop (bp)	Trait	Flanking marker	Reference
L.Han2015.qGW1	1	2833876	2935029	grain weight	HLJ-10/HLJ-18	Han et al. ,2015
Q.Srinivas2009.SDWT.1-1	1	9854142	13956931	100-seed weight	Dsenhsbm64-Xcup24	Srinivas et al., 2009
Q.Feltus2006.SDWT.1-1	1	46755893	53606220	kernel weight,1000-seed weight	SHO68-pSB062	Feltus et al., 2006
Q.Paterson1995.SDSZ.B-1	2	63103188	69866353	seed weight,seed size	pSB077-pSB500	Paterson et al., 1995
Q.Feltus2006.SDWT.2-1	2	70324460	72696563	kernel weight,1000-seed weight	pSB077-pSB643x	Feltus et al., 2006
Q.Feltus2006.SDWT.3-1	3	68961615	70209027	kernel weight,1000-seed weight	pSB443c-pSB109	Feltus et al., 2006
Q.Paterson1995.SDSZ.A-1	3	68961615	73794648	seed weight,seed size	pSB443c-pSB243	Paterson et al., 1995
Q.Paterson1995.SDSZ.F-1	4	6078018	57493137	seed weight,seed size	pSB201-cdo78b	Paterson et al., 1995
Q.Srinivas2009.SDWT.6-1	6	1	49285588	100-seed weight	GlumeT- Xtxp145	Srinivas et al., 2009
Q.Feltus2006.SDWT.6-2	6	32246348	38005075	kernel weight,1000-seed weight	pSB521a-pSB428a	Feltus et al., 2006
Q.Feltus2006.SDWT.7-1	7	50975745	56915914	kernel weight,1000-seed weight	pSB637a-pSB164	Feltus et al., 2006
Q.Brown2006.SDWT.LG9-1	9	24303	4242867	100-seed weight,seed weight	Xtxp289-cdo580	Brown et al., 2006
Q.Brown2006.SDWT.LG9-2	9	5164078	48940976	seed weight	Xtxp67-Xtxp10	Brown et al., 2006
Q.Feltus2006.SDWT.10-1	10	17398242	59610560	grain weight	Xtxs1106-Xbnl5.04	Feltus et al., 2006
H.Upadhyaya2012.Kernel weight QTL	10	45970000	56040000	kernel weight	psb156/psb355	Chittenden et al., 1994; Paterson et al., 1995a; Upadhyaya et al.,2012
